# Supplementary material for: Comparative Transcriptome Analysis of Hens' Livers in Conventional Cage vs. Cage-Free Egg Production Systems
Source: Vet Med Int. 2025 Mar 21;2025:3041254. doi: 10.1155/vmi/3041254 (PMC11952924; doi:10.1155/vmi/3041254)
Supplement: Supporting Information 1 — Supporting Table S1: DESeq2 results table. [file 3041254.f1.xlsx]

## Sheet: Hoja1
geneid	baseMean	log2FoldChange	lfcSE	stat	pvalue	padj	external_gene_name	description	diffexpressed
ENSGALG00010015929	1443.205728	-2.410500975	0.290078856	-8.309812748	9.58532076076873e-17	1.25970285438023e-12	SLC6A12	solute carrier family 6 member 12 [Source:HGNC Symbol;Acc:HGNC:11045]	DOWN
ENSGALG00010006245	1222.265195	2.641000295	0.403705291	6.541901619	6.07414582134009e-11	2.8814253208841e-07	PFKFB3	6-phosphofructo-2-kinase/fructose-2,6-biphosphatase 3 [Source:HGNC Symbol;Acc:HGNC:8874]	UP
ENSGALG00010015585	289.396772	-6.728167567	1.030349504	-6.529985737	6.57759546693982e-11	2.8814253208841e-07	BDKRB1	bradykinin receptor B1 [Source:NCBI gene (formerly Entrezgene);Acc:772372]	DOWN
ENSGALG00010001234	1635.132449	-1.370142718	0.211279028	-6.484991573	8.87367446863527e-11	2.91544574667012e-07	AASS	aminoadipate-semialdehyde synthase [Source:HGNC Symbol;Acc:HGNC:17366]	DOWN
ENSGALG00010009258	512.7061165	2.415625614	0.395445842	6.108613015	1.00500682384767e-09	2.26382821808756e-06	DNAJC12	DnaJ heat shock protein family (Hsp40) member C12 [Source:NCBI gene (formerly Entrezgene);Acc:423647]	UP
ENSGALG00010028613	93.80362727	2.299459514	0.376704888	6.104140376	1.03355420092264e-09	2.26382821808756e-06	CIART	circadian associated repressor of transcription	UP
ENSGALG00010008046	499.0235472	2.02192402	0.333004996	6.071752809	1.26521584380929e-09	2.37535237419168e-06	RHOB	ras homolog family member B [Source:NCBI gene (formerly Entrezgene);Acc:395734]	UP
ENSGALG00010015126	209.7516844	-2.445172501	0.416449679	-5.871471688	4.31943369377045e-09	7.09574970044141e-06	MCM5	minichromosome maintenance complex component 5 [Source:NCBI gene (formerly Entrezgene);Acc:418058]	DOWN
ENSGALG00010002957	52.86407016	-2.519640077	0.443125083	-5.686069635	1.29996406188347e-08	1.7692678824222e-05	ADGRG2	adhesion G protein-coupled receptor G2 [Source:HGNC Symbol;Acc:HGNC:4516]	DOWN
ENSGALG00010007763	1039.15415	1.34570985	0.238228465	5.648820549	1.61552386159385e-08	1.7692678824222e-05	FZD4	frizzled class receptor 4 [Source:NCBI gene (formerly Entrezgene);Acc:373887]	UP
ENSGALG00010012726	516.1103333	-1.040829959	0.183468913	-5.67305896	1.40269924595608e-08	1.7692678824222e-05	IL7R	interleukin 7 receptor [Source:NCBI gene (formerly Entrezgene);Acc:426054]	DOWN
ENSGALG00010027010	86.45474222	2.860413441	0.505905231	5.654049941	1.56710644538246e-08	1.7692678824222e-05	lncRNA		UP
ENSGALG00010002261	1112.089469	1.769842897	0.314215305	5.632580181	1.77533259460617e-08	1.7947246891011e-05	NR0B1	nuclear receptor subfamily 0 group B member 1 [Source:NCBI gene (formerly Entrezgene);Acc:395285]	UP
ENSGALG00010027751	2641.645201	1.975671279	0.362748814	5.446389361	5.1402551345229e-08	4.82523092699286e-05	ANGPTL4	angiopoietin like 4 [Source:HGNC Symbol;Acc:HGNC:16039]	UP
ENSGALG00010006230	30.92462165	-4.325288869	0.796396075	-5.431077583	5.60147738076871e-08	4.88951732196481e-05	lncRNA		DOWN
ENSGALG00010017470	1009.990531	0.898794545	0.165822769	5.420211877	5.95284409918102e-08	4.88951732196481e-05	HSPA2	heat shock 70kDa protein 2 [Source:NCBI gene (formerly Entrezgene);Acc:423504]	NO
ENSGALG00010002790	383.6303247	1.08236605	0.204346326	5.2967238	1.17898818047881e-07	9.11427215756032e-05	CXorf23	BCLAF1 and THRAP3 family member 3 [Source:HGNC Symbol;Acc:HGNC:27413]	UP
ENSGALG00010010431	1314.937263	1.651696036	0.32050054	5.15348909	2.55683956935104e-07	0.000183597	SOCS2	suppressor of cytokine signaling 2 [Source:NCBI gene (formerly Entrezgene);Acc:395219]	UP
ENSGALG00010027924	89.69062278	-2.336707184	0.45404081	-5.146469514	2.65434578208041e-07	0.000183597	RORBL	RAR related orphan receptor B like	DOWN
ENSGALG00010016907	895.3408306	0.860174608	0.167744144	5.127896508	2.92997424334521e-07	0.000192529	SQSTM1	sequestosome 1 [Source:HGNC Symbol;Acc:HGNC:11280]	NO
ENSGALG00010007916	232.9534288	-2.907236048	0.569234852	-5.107269937	3.2684667193185e-07	0.000195246	MCM3	minichromosome maintenance complex component 3 [Source:NCBI gene (formerly Entrezgene);Acc:422043]	DOWN
ENSGALG00010015574	35.2635548	-4.398923581	0.859908279	-5.115573006	3.12789933251515e-07	0.000195246	C14orf132	chromosome 14 open reading frame 132 [Source:HGNC Symbol;Acc:HGNC:20346]	DOWN
ENSGALG00010015430	8795.700401	1.95609754	0.386725923	5.058097801	4.23459256205183e-07	0.000241961	HMGCL	3-hydroxy-3-methylglutaryl-CoA lyase [Source:NCBI gene (formerly Entrezgene);Acc:396316]	UP
ENSGALG00010016599	1358.205281	1.127944342	0.224382934	5.026872235	4.98544264612705e-07	0.000272995	LOC416263	LON peptidase N-terminal domain and RING finger protein 2-like	UP
ENSGALG00010016447	3397.763471	0.836846613	0.167962899	4.982330124	6.28231360738091e-07	0.000330249	ID3	inhibitor of DNA binding 3, HLH protein [Source:NCBI gene (formerly Entrezgene);Acc:395281]	NO
ENSGALG00010024773	21108.05768	1.652734969	0.33871252	4.879462294	1.06375457372497e-06	0.000537687	APOA1	apolipoprotein AI [Source:NCBI gene (formerly Entrezgene);Acc:396536]	UP
ENSGALG00010019307	131.3518111	1.723023277	0.354008466	4.867180992	1.13201349901297e-06	0.000550997	ATF3	activating transcription factor 3 [Source:HGNC Symbol;Acc:HGNC:785]	UP
ENSGALG00010006103	167.1039629	-1.198031693	0.246728098	-4.855675951	1.19976766133946e-06	0.00056312	NXPE3	neurexophilin and PC-esterase domain family member 3 [Source:HGNC Symbol;Acc:HGNC:28238]	DOWN
ENSGALG00010017613	122.3899347	-1.469454838	0.303408962	-4.843149085	1.27797325240843e-06	0.000579142	HAUS3	HAUS augmin like complex subunit 3 [Source:HGNC Symbol;Acc:HGNC:28719]	DOWN
ENSGALG00010024880	392.6177674	-1.192430209	0.250364645	-4.762773956	1.90949700732046e-06	0.000836487	NAT10	N-acetyltransferase 10 [Source:NCBI gene (formerly Entrezgene);Acc:426609]	DOWN
ENSGALG00010016858	144.7906137	2.106009368	0.444303043	4.740029137	2.13687487613786e-06	0.000905897	DNAAF8	dynein axonemal assembly factor 8	UP
ENSGALG00010028179	253.9461131	-1.977650747	0.42357823	-4.66891499	3.02794629748644e-06	0.00124354	MCM2	minichromosome maintenance complex component 2 [Source:NCBI gene (formerly Entrezgene);Acc:416027]	DOWN
ENSGALG00010001807	743.0937201	-0.811335148	0.174703524	-4.644068593	3.41614060405755e-06	0.001360452	ASMTL	acetylserotonin O-methyltransferase like [Source:HGNC Symbol;Acc:HGNC:751]	NO
ENSGALG00010017568	26.7796894	-3.109306706	0.675887619	-4.60033091	4.21820308575605e-06	0.001615676	CDCP1	CUB domain containing protein 1 [Source:HGNC Symbol;Acc:HGNC:24357]	DOWN
ENSGALG00010023543	18.73460094	3.70499036	0.806100625	4.596188424	4.30289615677123e-06	0.001615676	TMEM45BL	transmembrane protein 45 like	UP
ENSGALG00010000797	253.0459144	1.801708752	0.393568046	4.577883725	4.69703640000241e-06	0.001668337	CMBL	carboxymethylenebutenolidase homolog	UP
ENSGALG00010023759	277.1424881	-1.944405384	0.424617227	-4.579195708	4.66767305274968e-06	0.001668337	CALCA	calcitonin [Source:NCBI gene (formerly Entrezgene);Acc:396256]	DOWN
ENSGALG00010015029	1659.611426	-1.307748172	0.286665061	-4.561937785	5.06836669821964e-06	0.00170791	TFRC	transferrin receptor [Source:NCBI gene (formerly Entrezgene);Acc:396191]	DOWN
ENSGALG00010018641	38.04787852	-3.222023669	0.705610404	-4.566292745	4.96425376201422e-06	0.00170791	ACPP	acid phosphatase, prostate	DOWN
ENSGALG00010009649	113.9710374	5.787259573	1.274769001	4.539849627	5.62943617324123e-06	0.001849551	TENM2	teneurin transmembrane protein 2 [Source:NCBI gene (formerly Entrezgene);Acc:373854]	UP
ENSGALG00010017654	3155.792289	-1.011848005	0.223226923	-4.532822446	5.82007349863049e-06	0.001865546	KBTBD13	kelch repeat and BTB domain containing 13 [Source:HGNC Symbol;Acc:HGNC:37227]	DOWN
ENSGALG00010024759	4101.922773	1.155866611	0.255420795	4.525342623	6.02977381317845e-06	0.001886745	APOC3	apolipoprotein C3 [Source:NCBI gene (formerly Entrezgene);Acc:100859721]	UP
ENSGALG00010013715	2662.63536	-1.286660117	0.285299652	-4.509855191	6.48718926853543e-06	0.001937605	IL1R1	interleukin 1 receptor type 1 [Source:NCBI gene (formerly Entrezgene);Acc:396481]	DOWN
ENSGALG00010024675	107.3044653	1.5333999	0.33974344	4.513405467	6.37948917766058e-06	0.001937605	NR1D1	nuclear receptor subfamily 1 group D member 1 [Source:HGNC Symbol;Acc:HGNC:7962]	UP
ENSGALG00010003522	10717.97852	1.388633473	0.308791582	4.496992644	6.89213716375288e-06	0.00201281	THRSPB	thyroid hormone responsive spot 14 beta [Source:NCBI gene (formerly Entrezgene);Acc:404756]	UP
ENSGALG00010011184	432.4318016	1.065484694	0.239412393	4.450415782	8.57041985749626e-06	0.002448532	FAM8A1	family with sequence similarity 8 member A1 [Source:NCBI gene (formerly Entrezgene);Acc:771369]	UP
ENSGALG00010002765	2007.231256	0.805552076	0.182032282	4.425325372	9.62970290584915e-06	0.002692629	MAP7D2	MAP7 domain containing 2 [Source:HGNC Symbol;Acc:HGNC:25899]	NO
ENSGALG00010009150	52.70718344	2.446871334	0.55387773	4.417710264	9.975201383904e-06	0.002731127	CGREF1	cell growth regulator with EF-hand domain 1	UP
ENSGALG00010003372	274.416598	1.609999532	0.3655335	4.404519786	1.06018464912089e-05	0.002799023	ENOX1	ecto-NOX disulfide-thiol exchanger 1 [Source:HGNC Symbol;Acc:HGNC:25474]	UP
ENSGALG00010014292	771.3088655	1.248973779	0.283628552	4.403554474	1.06491528381483e-05	0.002799023	NIM1K	NIM1 serine/threonine protein kinase [Source:NCBI gene (formerly Entrezgene);Acc:768482]	UP
ENSGALG00010005430	274.4066749	-2.10087754	0.478933306	-4.386576403	1.15148729481959e-05	0.002967225	MCM4	minichromosome maintenance complex component 4 [Source:HGNC Symbol;Acc:HGNC:6947]	DOWN
ENSGALG00010011283	507.460724	-1.01073241	0.231071774	-4.374105901	1.21931180391615e-05	0.003081576	LONRF3	LON peptidase N-terminal domain and ring finger 3 [Source:HGNC Symbol;Acc:HGNC:21152]	DOWN
ENSGALG00010004962	715.2675232	-0.73764125	0.168958355	-4.365816938	1.26648516734557e-05	0.003140405	LOC426821	zinc finger protein 624-like	NO
ENSGALG00010022517	1010.463788	0.658190544	0.150956852	4.360123673	1.29988956434078e-05	0.003163546	HNRNPA1	heteroous nuclear ribonucleoprotein A1 [Source:NCBI gene (formerly Entrezgene);Acc:424136]	NO
ENSGALG00010021748	248.9412627	-2.071880566	0.475653646	-4.355859739	1.32545634970224e-05	0.003167118	CDCA7	cell division cycle associated 7 [Source:HGNC Symbol;Acc:HGNC:14628]	DOWN
ENSGALG00010019275	14.05724343	-7.283018132	1.673554539	-4.351825985	1.35008400127418e-05	0.003168358	CTAGE1	cutaneous T-cell lymphoma-associated antigen 1 [Source:NCBI gene (formerly Entrezgene);Acc:395484]	DOWN
ENSGALG00010001697	909.1672012	0.705788651	0.16281251	4.334978008	1.45774695369435e-05	0.003211516	TAF10	TATA-box binding protein associated factor 10 [Source:HGNC Symbol;Acc:HGNC:11543]	NO
ENSGALG00010005491	2451.953159	1.216905612	0.280800445	4.333702573	1.46622236936645e-05	0.003211516	GGACT	gamma-glutamylamine cyclotransferase [Source:HGNC Symbol;Acc:HGNC:25100]	UP
ENSGALG00010014193	89.99562624	1.713154572	0.394437607	4.343284063	1.40368443633948e-05	0.003211516	CARD10	caspase recruitment domain family member 10 [Source:HGNC Symbol;Acc:HGNC:16422]	UP
ENSGALG00010022128	159.8464695	1.365626431	0.314819839	4.33780296	1.43914083996256e-05	0.003211516	PLA2G3	phospholipase A2 group III [Source:HGNC Symbol;Acc:HGNC:17934]	UP
ENSGALG00010020835	756.6145486	0.752618537	0.174303509	4.317862228	1.57547716808779e-05	0.003394249	PTGR2	prostaglandin reductase 2 [Source:NCBI gene (formerly Entrezgene);Acc:423244]	NO
ENSGALG00010007287	527.9836603	1.598279456	0.37082577	4.310054984	1.63213960103859e-05	0.003455585	Novel gene		UP
ENSGALG00010021719	619.3896486	1.600109921	0.371533385	4.306772916	1.65653514107148e-05	0.003455585	BHLHE40	basic helix-loop-helix family member e40 [Source:NCBI gene (formerly Entrezgene);Acc:416108]	UP
ENSGALG00010003814	4221.146294	1.041206275	0.242570717	4.29238239	1.7676618473241e-05	0.00351979	TPP1	tripeptidyl peptidase 1 [Source:HGNC Symbol;Acc:HGNC:2073]	UP
ENSGALG00010005340	103.0891597	1.496452222	0.348342753	4.295918912	1.73971171320511e-05	0.00351979	LOC101747944	interleukin-12 subunit beta-like	UP
ENSGALG00010024665	909.1523642	0.793252585	0.184773603	4.293105565	1.76191181916089e-05	0.00351979	MAP1LC3A	microtubule associated protein 1 light chain 3 alpha [Source:HGNC Symbol;Acc:HGNC:6838]	NO
ENSGALG00010001111	116.2741448	1.222302577	0.285647397	4.279060786	1.87683605522616e-05	0.0036814	SUCNR1	succinate receptor 1 [Source:HGNC Symbol;Acc:HGNC:4542]	UP
ENSGALG00010016627	23.34927335	-4.057444929	0.949339053	-4.273968206	1.92024429846459e-05	0.003711154	SH3RF2	SH3 domain containing ring finger 2 [Source:HGNC Symbol;Acc:HGNC:26299]	DOWN
ENSGALG00010012052	883.235928	1.006488104	0.237593721	4.236173	2.273616285598e-05	0.004330415	KLF10	Kruppel like factor 10 [Source:HGNC Symbol;Acc:HGNC:11810]	UP
ENSGALG00010003982	3873.089366	1.011995889	0.239515131	4.225185623	2.38743904825949e-05	0.004482246	GLCCI1	glucocorticoid induced 1 [Source:NCBI gene (formerly Entrezgene);Acc:420580]	UP
ENSGALG00010004117	1544.415762	0.906770899	0.215046419	4.21662868	2.47981805523854e-05	0.004526357	STBD1	starch binding domain 1 [Source:HGNC Symbol;Acc:HGNC:24854]	NO
ENSGALG00010018709	1574.382796	-0.736420029	0.174622559	-4.217210161	2.4734343289968e-05	0.004526357	SNX5	sorting nexin 5 [Source:NCBI gene (formerly Entrezgene);Acc:416718]	NO
ENSGALG00010022771	1072.14039	0.874317725	0.207647668	4.210582921	2.54712610501246e-05	0.004585525	SGMS1	sphingomyelin synthase 1 [Source:NCBI gene (formerly Entrezgene);Acc:378907]	NO
ENSGALG00010023347	1791.124043	0.654649135	0.156078228	4.194365505	2.73636450832186e-05	0.004859635	STAT5A	signal transducer and activator of transcription 5A [Source:NCBI gene (formerly Entrezgene);Acc:395556]	NO
ENSGALG00010019225	24.15547132	-2.665750539	0.639216144	-4.17034295	3.04141593875724e-05	0.005329372	PROK2	prokineticin 2 [Source:HGNC Symbol;Acc:HGNC:18455]	DOWN
ENSGALG00010009003	1088.234519	-0.691340359	0.166041501	-4.163660019	3.13186351774512e-05	0.005415651	ALG12	ALG12, alpha-1,6-mannosyltransferase [Source:NCBI gene (formerly Entrezgene);Acc:417733]	NO
ENSGALG00010007187	146.3036084	1.311457371	0.315461399	4.157267346	3.22077002423314e-05	0.005426585	ENPP6	ectonucleotide pyrophosphatase/phosphodiesterase 6 [Source:HGNC Symbol;Acc:HGNC:23409]	UP
ENSGALG00010019843	285.1189946	-1.870919852	0.449980274	-4.157781935	3.21352553160451e-05	0.005426585	MCM6	minichromosome maintenance complex component 6 [Source:NCBI gene (formerly Entrezgene);Acc:424295]	DOWN
ENSGALG00010022224	114.1023504	1.704248096	0.412176452	4.134753669	3.5533556766791e-05	0.005911165	NHEJ1	non-homologous end joining factor 1 [Source:NCBI gene (formerly Entrezgene);Acc:424205]	UP
ENSGALG00010003239	208.2265979	-1.376227848	0.333159647	-4.130835951	3.61446455541244e-05	0.005937662	RRM1	ribonucleotide reductase catalytic subunit M1 [Source:NCBI gene (formerly Entrezgene);Acc:419081]	DOWN
ENSGALG00010003383	635.3035841	1.464085124	0.355775347	4.11519555	3.86851305088602e-05	0.00626341	UBE2J1	ubiquitin conjugating enzyme E2 J1 [Source:NCBI gene (formerly Entrezgene);Acc:395528]	UP
ENSGALG00010017381	150.2348703	1.538435542	0.374056021	4.112847953	3.90807794649495e-05	0.00626341	CA6	carbonic anhydrase 6 [Source:HGNC Symbol;Acc:HGNC:1380]	UP
ENSGALG00010021779	82.83410796	-1.517706144	0.370239486	-4.099255212	4.14481790802912e-05	0.006562795	UNC13C	unc-13 homolog C [Source:HGNC Symbol;Acc:HGNC:23149]	DOWN
ENSGALG00010025745	211.3199214	0.912249387	0.223106709	4.088847851	4.33521076690267e-05	0.00678254	COX14	COX14, cytochrome c oxidase assembly factor [Source:NCBI gene (formerly Entrezgene);Acc:426880]	NO
ENSGALG00010002376	143.840699	-1.236252007	0.30259127	-4.085550805	4.39723770622897e-05	0.00679782	GEN1	GEN1 Holliday junction 5' flap endonuclease [Source:HGNC Symbol;Acc:HGNC:26881]	DOWN
ENSGALG00010009557	388.9684871	1.36312035	0.334083685	4.080176345	4.50015479107784e-05	0.00679782	CIDEC	cell death inducing DFFA like effector c [Source:NCBI gene (formerly Entrezgene);Acc:100859733]	UP
ENSGALG00010022388	5235.018682	-0.932964491	0.228634259	-4.080597965	4.4919991946872e-05	0.00679782	CYP2W1	cytochrome P450 family 2 subfamily W member 1 [Source:HGNC Symbol;Acc:HGNC:20243]	NO
ENSGALG00010022884	424.9893626	-0.973862029	0.238965347	-4.075327408	4.59496515746445e-05	0.006862163	lncRNA		NO
ENSGALG00010021505	241.1586077	1.42469929	0.351014339	4.058806527	4.93241573725934e-05	0.007283349	IHH	indian hedgehog [Source:NCBI gene (formerly Entrezgene);Acc:395801]	UP
ENSGALG00010004523	135.2981031	1.077445182	0.266189373	4.047664155	5.17313003068211e-05	0.007553919	lncRNA		UP
ENSGALG00010017390	722.0449068	-0.921958862	0.228196576	-4.040195853	5.34065836070332e-05	0.00771285	DDX24	DEAD-box helicase 24 [Source:HGNC Symbol;Acc:HGNC:13266]	NO
ENSGALG00010003117	647.5769402	0.7824335	0.194116447	4.030742956	5.56008228738787e-05	0.007857054	ID2	inhibitor of DNA binding 2, HLH protein [Source:NCBI gene (formerly Entrezgene);Acc:395852]	NO
ENSGALG00010012427	996.4548118	-1.023667664	0.253820487	-4.033037975	5.50603777865335e-05	0.007857054	C7	complement C7 [Source:NCBI gene (formerly Entrezgene);Acc:427187]	DOWN
ENSGALG00010016131	329.8690812	-2.016353092	0.50071801	-4.026923439	5.65114231226429e-05	0.007900778	SMYD1	SET and MYND domain containing 1 [Source:NCBI gene (formerly Entrezgene);Acc:373960]	DOWN
ENSGALG00010018630	45.52383081	-2.63235379	0.655279664	-4.017145555	5.89073419498405e-05	0.008149056	Novel gene		DOWN
ENSGALG00010007495	2300.698408	0.745781071	0.186351579	4.002011018	6.28063732069076e-05	0.008543985	lncRNA		NO
ENSGALG00010009638	162.4127178	1.403587327	0.350804879	4.001048479	6.30624350400814e-05	0.008543985	RND3	Rho family GTPase 3 [Source:HGNC Symbol;Acc:HGNC:671]	UP
ENSGALG00010025511	39.98538328	-3.644787051	0.911636113	-3.998072256	6.38604586974584e-05	0.008563818	lncRNA		DOWN
ENSGALG00010003868	304.9353454	1.485459484	0.374364484	3.967949816	7.24935942376355e-05	0.009623342	HBBA	hemoglobin subunit epsilon 1 [Source:NCBI gene (formerly Entrezgene);Acc:396485]	UP
ENSGALG00010016399	5327.507396	-0.594354302	0.150060731	-3.960758397	7.47120965790079e-05	0.00971119	ACSM5	acyl-CoA synthetase medium chain family member 5 [Source:HGNC Symbol;Acc:HGNC:26060]	NO
ENSGALG00010017604	5665.909846	-1.416539974	0.357733696	-3.959761099	7.50247781090157e-05	0.00971119	GATM	glycine amidinotransferase [Source:HGNC Symbol;Acc:HGNC:4175]	DOWN
ENSGALG00010018957	52.92422616	-3.276122064	0.828071723	-3.956326457	7.61111337881225e-05	0.00971119	lncRNA		DOWN
ENSGALG00010023423	76.35042865	2.019614192	0.510294425	3.957743006	7.56612983131459e-05	0.00971119	lncRNA		UP
ENSGALG00010027388	840.5027776	0.677480654	0.171408242	3.95243919	7.7358591526079e-05	0.009775448	URM1	ubiquitin related modifier 1 [Source:NCBI gene (formerly Entrezgene);Acc:417221]	NO
ENSGALG00010006274	20.28774518	-3.230535904	0.820899217	-3.93536239	8.30712522382013e-05	0.010397356	lncRNA		DOWN
ENSGALG00010001899	690.5591958	-0.72889592	0.185566518	-3.927949547	8.56731776748458e-05	0.010522588	TWF1	twinfilin actin binding protein 1 [Source:NCBI gene (formerly Entrezgene);Acc:417797]	NO
ENSGALG00010023017	24.24231539	-2.781434048	0.707798474	-3.929697715	8.50527169905262e-05	0.010522588	BUB1B	BUB1 mitotic checkpoint serine/threonine kinase B [Source:NCBI gene (formerly Entrezgene);Acc:378922]	DOWN
ENSGALG00010018370	121.8864171	1.35245704	0.34607741	3.90796105	9.30783069230914e-05	0.011326251	ZBTB8A	zinc finger and BTB domain containing 8A [Source:HGNC Symbol;Acc:HGNC:24172]	UP
ENSGALG00010021120	315.7681861	-0.901414935	0.23107891	-3.900896606	9.58370787426609e-05	0.011554962	PDCD11	programmed cell death 11 [Source:HGNC Symbol;Acc:HGNC:13408]	NO
ENSGALG00010004890	7264.546459	0.587692876	0.15147721	3.879744519	0.000104566	0.012492814	ACAT1	acetyl-CoA acetyltransferase 1 [Source:NCBI gene (formerly Entrezgene);Acc:418968]	NO
ENSGALG00010025240	95.46888437	1.648172438	0.42506032	3.877502467	0.000105534	0.012494876	lncRNA		UP
ENSGALG00010011989	490.2249037	0.926391025	0.239092983	3.874605658	0.000106797	0.012531542	HIST1H110	histone cluster 1, H1.10 (similar to human histone cluster 1, class H1s) [Source:NCBI gene (formerly Entrezgene);Acc:417948]	NO
ENSGALG00010006816	535.0652738	-1.522208906	0.394686543	-3.856754007	0.000114903	0.013363285	LOC107056139	pantetheinase-like	DOWN
ENSGALG00010002467	53.4321167	-2.403217285	0.625900486	-3.839615626	0.000123227	0.014205705	NEK3	NIMA related kinase 3 [Source:HGNC Symbol;Acc:HGNC:7746]	DOWN
ENSGALG00010027578	137.1981857	-1.85220144	0.483267529	-3.832662717	0.000126764	0.014486335	GSL	glutaminase [HGNC:4331]	DOWN
ENSGALG00010003560	152.366664	1.958324439	0.512987278	3.817491238	0.000134816	0.015014799	ADGRL3	adhesion G protein-coupled receptor L3 [Source:HGNC Symbol;Acc:HGNC:20974]	UP
ENSGALG00010004102	868.427813	0.938677007	0.245842492	3.818204893	0.000134426	0.015014799	PCMTD1	protein-L-isoaspartate (D-aspartate) O-methyltransferase domain containing 1 [Source:NCBI gene (formerly Entrezgene);Acc:421114]	NO
ENSGALG00010017380	190.3797884	1.157755322	0.303039075	3.820481973	0.000133191	0.015014799	MARCKSL1	MARCKS like 1 [Source:NCBI gene (formerly Entrezgene);Acc:770764]	UP
ENSGALG00010003108	4996.91819	0.891369781	0.234406881	3.80266047	0.00014315	0.015809106	PPP1R3B	protein phosphatase 1 regulatory subunit 3B [Source:HGNC Symbol;Acc:HGNC:14942]	NO
ENSGALG00010020945	1075.725887	0.770858143	0.202976545	3.797769559	0.000146004	0.015989867	NUMB	NUMB, endocytic adaptor protein [Source:NCBI gene (formerly Entrezgene);Acc:395639]	NO
ENSGALG00010008542	8803.703214	-1.0301216	0.27195311	-3.787864759	0.000151948	0.016503258	MOCOS	molybdenum cofactor sulfurase [Source:HGNC Symbol;Acc:HGNC:18234]	DOWN
ENSGALG00010014989	283.7920911	1.569795894	0.416578616	3.768306469	0.000164359	0.01770495	lncRNA		UP
ENSGALG00010016335	5849.89632	0.755849005	0.201186808	3.75695112	0.000171996	0.018377012	ABHD4	abhydrolase domain containing 4 [Source:NCBI gene (formerly Entrezgene);Acc:420673]	NO
ENSGALG00010024205	51.2302893	1.643670699	0.438009211	3.752593917	0.000175014	0.018548686	ANKRD13D	ankyrin repeat domain 13D [Source:HGNC Symbol;Acc:HGNC:27880]	UP
ENSGALG00010011533	678.7950365	-1.641220781	0.437666699	-3.749932966	0.000176882	0.01859665	MAOB	monoaminooxidasa B	DOWN
ENSGALG00010007883	1552.20693	-0.823245852	0.219653353	-3.747932093	0.000178299	0.018596817	DHTKD1	dehydrogenase E1 and transketolase domain containing 1 [Source:HGNC Symbol;Acc:HGNC:23537]	NO
ENSGALG00010006212	167.5697979	1.504330262	0.402132001	3.740886721	0.000183372	0.018827164	FOS	Fos proto-onco, AP-1 transcription factor subunit [Source:NCBI gene (formerly Entrezgene);Acc:396512]	UP
ENSGALG00010021117	2545.16708	-0.743057935	0.198549155	-3.742438162	0.000182243	0.018827164	CYP1A2	cytochrome P450, family 1, subfamily A, polypeptide 2 [Source:NCBI gene (formerly Entrezgene);Acc:396051]	NO
ENSGALG00010022554	72.20201453	-2.867302199	0.767160545	-3.7375517	0.000185821	0.018930683	SCG3	secretogranin III [Source:NCBI gene (formerly Entrezgene);Acc:415424]	DOWN
ENSGALG00010019736	10.03944637	-4.916374316	1.319562558	-3.725760699	0.000194727	0.019535139	lncRNA		DOWN
ENSGALG00010025546	1002.017769	1.13338439	0.304076428	3.72730106	0.000193541	0.019535139	INHBE		UP
ENSGALG00010029636	494.8176244	-0.875689603	0.235556211	-3.717539865	0.000201172	0.020028831	SPATA20	spermatogenesis associated 20 [Source:HGNC Symbol;Acc:HGNC:26125]	NO
ENSGALG00010012407	11504.99295	0.682836318	0.184047918	3.710100756	0.000207177	0.020471558	ATF4	activating transcription factor 4 [Source:NCBI gene (formerly Entrezgene);Acc:395693]	NO
ENSGALG00010029671	19.35590453	5.210898775	1.406672396	3.70441532	0.000211879	0.020779941	GRIN2C	glutamate ionotropic receptor NMDA type subunit 2C [Source:HGNC Symbol;Acc:HGNC:4587]	UP
ENSGALG00010002600	44.74830761	2.868228523	0.775797528	3.697135423	0.000218046	0.021070302	TRPA1	transient receptor potential cation channel subfamily A member 1 [Source:NCBI gene (formerly Entrezgene);Acc:420180]	UP
ENSGALG00010004325	109.4388052	2.147547175	0.580587276	3.698922222	0.000216517	0.021070302	LTBP2	latent transforming growth factor beta binding protein 2 [Source:HGNC Symbol;Acc:HGNC:6715]	UP
ENSGALG00010029577	19.5818155	3.277819573	0.887819783	3.691987533	0.000222508	0.021344562	NOG	noggin [Source:NCBI gene (formerly Entrezgene);Acc:373912]	UP
ENSGALG00010001070	60.15659191	1.317506525	0.35744627	3.685886909	0.000227908	0.021433817	C3orf33	chromosome 3 open reading frame 33 [Source:HGNC Symbol;Acc:HGNC:26434]	UP
ENSGALG00010007521	906.0096318	-0.581648149	0.157724415	-3.687749593	0.000226246	0.021433817	SLC12A7	solute carrier family 12 member 7 [Source:NCBI gene (formerly Entrezgene);Acc:420797]	NO
ENSGALG00010017460	4798.187116	-0.587291702	0.159355715	-3.685413488	0.000228332	0.021433817	SERPINA10	serpin family A member 10 [Source:HGNC Symbol;Acc:HGNC:15996]	NO
ENSGALG00010014956	114061.3966	-0.763248672	0.207546764	-3.677478072	0.000235551	0.021800109	FGG	fibrinogen gamma chain [Source:NCBI gene (formerly Entrezgene);Acc:395837]	NO
ENSGALG00010024788	868.0612561	0.609162881	0.165646539	3.677486311	0.000235544	0.021800109	SIK3	SIK family kinase 3 [Source:HGNC Symbol;Acc:HGNC:29165]	NO
ENSGALG00010002157	11.08237734	-4.419056065	1.203605039	-3.671516754	0.000241115	0.022112545	lncRNA		DOWN
ENSGALG00010009491	435.847955	0.764752486	0.208363974	3.67027213	0.000242292	0.022112545	RBM34	RNA binding motif protein 34 [Source:HGNC Symbol;Acc:HGNC:28965]	NO
ENSGALG00010024313	2748.503734	-0.637472164	0.173809097	-3.66765708	0.000244783	0.022185796	SERINC3	serine incorporator 3 [Source:NCBI gene (formerly Entrezgene);Acc:419196]	NO
ENSGALG00010029449	378.6935147	0.74576925	0.203504425	3.664634081	0.000247692	0.022295714	UBALD2	UBA like domain containing 2 [Source:HGNC Symbol;Acc:HGNC:28438]	NO
ENSGALG00010009360	297.4152462	-0.816656728	0.223387558	-3.655784293	0.000256397	0.02276735	TNFAIP8	TNF alpha induced protein 8 [Source:NCBI gene (formerly Entrezgene);Acc:427384]	NO
ENSGALG00010012079	65.0470522	2.893245587	0.791191946	3.656818805	0.000255365	0.02276735	SKA1	spindle and kinetochore associated complex subunit 1	UP
ENSGALG00010027171	89.65377672	1.25879836	0.345147215	3.647134634	0.000265181	0.02338932	ATG9B	autophagy related 9B [Source:HGNC Symbol;Acc:HGNC:21899]	UP
ENSGALG00010024480	30.64929077	-2.092963358	0.575486945	-3.636856366	0.000275986	0.024180029	CDC45	cell division cycle 45 [Source:HGNC Symbol;Acc:HGNC:1739]	DOWN
ENSGALG00010004029	467.0045787	0.820980358	0.227501692	3.608678025	0.000307761	0.026609203	ARL4A	ADP ribosylation factor like GTPase 4A [Source:HGNC Symbol;Acc:HGNC:695]	NO
ENSGALG00010004803	612.5358019	0.711720819	0.197174217	3.609603883	0.000306665	0.026609203	RMC1	regulator of MON1-CCZ1 [Source:HGNC Symbol;Acc:HGNC:24326]	NO
ENSGALG00010024438	102.7348013	-1.096232845	0.304426173	-3.600980935	0.000317019	0.027053645	RBL1	RB transcriptional corepressor like 1 [Source:HGNC Symbol;Acc:HGNC:9893]	DOWN
ENSGALG00010024848	2739.338257	1.05533458	0.293037701	3.601361111	0.000316556	0.027053645	ESYT1	extended synaptotagmin 1 [Source:HGNC Symbol;Acc:HGNC:29534]	UP
ENSGALG00010006528	135.3708466	-1.006912697	0.280320547	-3.592004605	0.000328144	0.027498605	ZC3HC1	zinc finger C3HC-type containing 1 [Source:NCBI gene (formerly Entrezgene);Acc:416679]	DOWN
ENSGALG00010010868	125.9901551	-1.000779891	0.278544619	-3.592888978	0.000327032	0.027498605	SLC39A10	solute carrier family 39 member 10 [Source:HGNC Symbol;Acc:HGNC:20861]	DOWN
ENSGALG00010021490	115.4832966	4.791361849	1.334004262	3.591714049	0.00032851	0.027498605	ACACB	acetyl-CoA carboxylase beta [Source:HGNC Symbol;Acc:HGNC:85]	UP
ENSGALG00010025259	98.71586246	1.117265116	0.311356393	3.588380199	0.000332739	0.027676289	SHH	sonic hedgehog [Source:NCBI gene (formerly Entrezgene);Acc:395615]	UP
ENSGALG00010021408	86.61492506	-2.630390838	0.734962159	-3.578947306	0.000344981	0.028514091	TTC9	tetratricopeptide repeat domain 9 [Source:HGNC Symbol;Acc:HGNC:20267]	DOWN
ENSGALG00010023064	2940.288844	0.613364894	0.17152072	3.576039642	0.000348839	0.028652745	ATG13	autophagy related 13 [Source:HGNC Symbol;Acc:HGNC:29091]	NO
ENSGALG00010001198	2297.09987	0.528816004	0.148075713	3.571254152	0.000355276	0.028836267	IFRD1	interferon related developmental regulator 1 [Source:NCBI gene (formerly Entrezgene);Acc:395226]	NO
ENSGALG00010023990	16.56840495	-2.747848105	0.769464513	-3.571117394	0.000355462	0.028836267	lncRNA		DOWN
ENSGALG00010019027	839.29908	1.068424734	0.299679659	3.56522274	0.000363547	0.02931128	GNLY	granulysin [Source:NCBI gene (formerly Entrezgene);Acc:693257]	UP
ENSGALG00010015097	2300.788218	0.789481571	0.221631301	3.56213931	0.000367845	0.029476952	MFSD2A	major facilitator superfamily domain containing 2A [Source:HGNC Symbol;Acc:HGNC:25897]	NO
ENSGALG00010014411	1262.538626	-0.536295559	0.151046737	-3.550527265	0.00038446	0.030621681	ATP13A3	ATPase 13A3 [Source:HGNC Symbol;Acc:HGNC:24113]	NO
ENSGALG00010001925	32.44926854	-1.643439374	0.463267019	-3.547499188	0.000388907	0.030789248	FRMPD4	FERM and PDZ domain containing 4 [Source:HGNC Symbol;Acc:HGNC:29007]	DOWN
ENSGALG00010005509	3477.881377	-0.795664396	0.224653131	-3.541746299	0.000397488	0.031171872	COCH	cochlin [Source:NCBI gene (formerly Entrezgene);Acc:395779]	NO
ENSGALG00010009220	641.5043352	1.608321888	0.454188894	3.541085897	0.000398484	0.031171872	GADD45G	growth arrest and DNA damage inducible gamma [Source:NCBI gene (formerly Entrezgene);Acc:429929]	UP
ENSGALG00010013797	211.9817507	-1.678452925	0.476479327	-3.522614367	0.000427313	0.033229246	IL1RL1	interleukin 1 receptor like 1 [Source:NCBI gene (formerly Entrezgene);Acc:374136]	DOWN
ENSGALG00010009094	771.7919804	-0.630005578	0.179029086	-3.51901243	0.000433156	0.03336206	DARS	aspartyl-tRNA synthetase [Source:NCBI gene (formerly Entrezgene);Acc:424296]	NO
ENSGALG00010019213	459.1435963	-0.722775514	0.205425199	-3.518436479	0.000434098	0.03336206	RHBDF1	rhomboid 5 homolog 1 [Source:HGNC Symbol;Acc:HGNC:20561]	NO
ENSGALG00010025090	93.99272036	1.481142479	0.421535879	3.513680687	0.000441944	0.033767584	lncRNA		UP
ENSGALG00010024679	413.5365613	0.798032768	0.227238955	3.511866034	0.000444972	0.033802458	MSL1	MSL complex subunit 1 [Source:HGNC Symbol;Acc:HGNC:27905]	NO
ENSGALG00010005409	70.11844437	1.426891373	0.40666552	3.508759168	0.000450202	0.034003215	PRKCQ	protein kinase C theta [Source:HGNC Symbol;Acc:HGNC:9410]	UP
ENSGALG00010007640	14918.93817	-0.546977091	0.156772578	-3.488984471	0.000484859	0.036204665	TMEM123	transmembrane protein 123 [Source:NCBI gene (formerly Entrezgene);Acc:418984]	NO
ENSGALG00010013416	1795.892433	0.586650792	0.168100491	3.489881486	0.000483235	0.036204665	NDUFB2	NADH:ubiquinone oxidoreductase subunit B2 [Source:NCBI gene (formerly Entrezgene);Acc:418118]	NO
ENSGALG00010023439	882.3069477	-0.671859554	0.193027365	-3.480644081	0.00050021	0.037139864	ACSS2	acyl-CoA synthetase short chain family member 2 [Source:HGNC Symbol;Acc:HGNC:15814]	NO
ENSGALG00010021909	844.9831961	1.314111296	0.379175569	3.465706665	0.00052884	0.039045023	lncRNA		UP
ENSGALG00010022348	4443.032389	1.147010134	0.331610208	3.458910813	0.000542364	0.039819854	G6PC1	glucose-6-phosphatase catalytic subunit 1 [Source:HGNC Symbol;Acc:HGNC:4056]	UP
ENSGALG00010007205	777.9414598	-2.383654763	0.691571753	-3.446720826	0.000567435	0.041429032	lncRNA		DOWN
ENSGALG00010015613	474.9370223	-0.74482009	0.216257164	-3.44414065	0.000572878	0.041595345	PWP1	PWP1 homolog, endonuclein [Source:NCBI gene (formerly Entrezgene);Acc:418066]	NO
ENSGALG00010013697	441.2013042	0.773018935	0.224739405	3.439623488	0.000582524	0.042063351	HDAC4	histone deacetylase 4 [Source:NCBI gene (formerly Entrezgene);Acc:374207]	NO
ENSGALG00010006328	49.39915498	1.916445745	0.557672126	3.436509836	0.000589261	0.042302629	SYNDIG1L	synapse differentiation inducing 1 like [Source:HGNC Symbol;Acc:HGNC:32388]	UP
ENSGALG00010010821	228.6432104	1.885997347	0.549032731	3.435127346	0.000592275	0.042302629	RGS8	regulator of G protein signaling 8 [Source:HGNC Symbol;Acc:HGNC:16810]	UP
ENSGALG00010014948	91.07555447	1.433021308	0.418132918	3.427190839	0.00060986	0.043090237	RBM38	RNA binding motif protein 38 [Source:NCBI gene (formerly Entrezgene);Acc:768866]	UP
ENSGALG00010018998	2285.669869	0.62025218	0.180926307	3.428203396	0.00060759	0.043090237	RPS29	ribosomal protein S29 [Source:NCBI gene (formerly Entrezgene);Acc:776054]	NO
ENSGALG00010025180	13.79658837	3.032669058	0.887312648	3.417813401	0.000631264	0.044363998	lncRNA		UP
ENSGALG00010023588	451.8345045	-0.645626712	0.18903942	-3.415302015	0.000637113	0.044536929	FARSB	phenylalanyl-tRNA synthetase beta subunit [Source:NCBI gene (formerly Entrezgene);Acc:424812]	NO
ENSGALG00010025384	88.14426611	2.058288794	0.603375359	3.41129077	0.000646561	0.044958227	SYCP1	synaptonemal complex protein 1 [Source:HGNC Symbol;Acc:HGNC:11487]	UP
ENSGALG00010004707	411.0322588	0.972025865	0.285295139	3.407088766	0.000656598	0.045415826	OTUD1	OTU deubiquitinase 1 [Source:HGNC Symbol;Acc:HGNC:27346]	NO
ENSGALG00010001528	895.7160342	1.029542589	0.302747117	3.400668521	0.000672213	0.045537225	NR1D2	nuclear receptor subfamily 1 group D member 2 [Source:NCBI gene (formerly Entrezgene);Acc:396125]	UP
ENSGALG00010004277	17.53807982	2.691937478	0.791530616	3.400926539	0.000671579	0.045537225	lncRNA		UP
ENSGALG00010011923	21.45767758	-2.962343287	0.870129833	-3.404484223	0.000662891	0.045537225	BARD1	BRCA1 associated RING domain 1 [Source:NCBI gene (formerly Entrezgene);Acc:424010]	DOWN
ENSGALG00010016543	995.8304177	0.719176218	0.211393915	3.402066793	0.000668783	0.045537225	TCEA3	transcription elongation factor A3 [Source:HGNC Symbol;Acc:HGNC:11615]	NO
ENSGALG00010002349	162.0589763	0.855054668	0.251577598	3.398771086	0.000676893	0.045619147	DHRSX	zinc finger BED-type containing 1 [Source:HGNC Symbol;Acc:HGNC:447]	NO
ENSGALG00010017552	241.2779323	-0.75478867	0.222577551	-3.391126669	0.000696059	0.046671481	LARS2	leucyl-tRNA synthetase 2, mitochondrial [Source:HGNC Symbol;Acc:HGNC:17095]	NO
ENSGALG00010003274	132.0399802	1.272227988	0.376198825	3.381796815	0.000720134	0.04679775	BACH2	BTB domain and CNC homolog 2 [Source:HGNC Symbol;Acc:HGNC:14078]	UP
ENSGALG00010007588	291.5864831	-0.842659419	0.24916441	-3.381941345	0.000719755	0.04679775	TTC27	tetratricopeptide repeat domain 27 [Source:NCBI gene (formerly Entrezgene);Acc:421462]	NO
ENSGALG00010009659	20.17800823	2.437621434	0.720407886	3.383668451	0.000715243	0.04679775	APOLD1	apolipoprotein L domain containing 1 [Source:HGNC Symbol;Acc:HGNC:25268]	UP
ENSGALG00010013690	1687.896943	-0.596486546	0.176359772	-3.382214316	0.00071904	0.04679775	CREB3L2	cAMP responsive element binding protein 3 like 2 [Source:HGNC Symbol;Acc:HGNC:23720]	NO
ENSGALG00010013915	412.4514438	0.94255422	0.278540001	3.383909726	0.000714615	0.04679775	TMEM35B	transmembrane protein 35B	NO
ENSGALG00010014529	106.0692274	2.056651633	0.608213204	3.381464955	0.000721004	0.04679775	lncRNA		UP
ENSGALG00010024582	977.3728173	-0.800396304	0.236750737	-3.380755286	0.000722869	0.04679775	TLN2	talin 2 [Source:HGNC Symbol;Acc:HGNC:15447]	NO
ENSGALG00010001224	2221.1753	1.015736371	0.300756062	3.377276465	0.000732074	0.047161374	DNAJB9	DnaJ heat shock protein family (Hsp40) member B9 [Source:NCBI gene (formerly Entrezgene);Acc:417783]	UP
ENSGALG00010025985	7156.119106	0.667256867	0.197711585	3.374900207	0.000738425	0.047338421	CHCHD10	coiled-coil-helix-coiled-coil-helix domain containing 10 [Source:HGNC Symbol;Acc:HGNC:15559]	NO
ENSGALG00010024004	1855.773901	0.624516876	0.185309135	3.370135406	0.000751313	0.047930823	EIF4B	eukaryotic translation initiation factor 4B [Source:HGNC Symbol;Acc:HGNC:3285]	NO
ENSGALG00010024749	4426.760926	0.846162425	0.251398961	3.365815129	0.000763178	0.04845261	APOA5	apolipoprotein A5 [Source:HGNC Symbol;Acc:HGNC:17288]	NO
ENSGALG00010028091	459.9847425	1.084554345	0.322588757	3.362033924	0.000773706	0.048884839	FPGS	folylpolyglutamate synthase [Source:HGNC Symbol;Acc:HGNC:3824]	UP
ENSGALG00010020246	211.4715527	-1.098901026	0.327591505	-3.354485717	0.000795127	0.049997864	ADAMTS9	ADAM metallopeptidase with thrombospondin type 1 motif 9 [Source:HGNC Symbol;Acc:HGNC:13202]	DOWN
ENSGALG00010006585	668.9212225	1.255664947	0.37471084	3.351023813	0.000805134	0.050386039	TTC29	tetratricopeptide repeat domain 29 [Source:HGNC Symbol;Acc:HGNC:29936]	NO
ENSGALG00010012741	67.39686404	2.150820627	0.64218477	3.349223976	0.000810383	0.05047416	Novel gene		NO
ENSGALG00010027206	1933.96608	0.600983563	0.1798778	3.341065779	0.000834574	0.051252233	HSD11B1b	hydroxysteroid 11-beta dehydrogenase 1B	NO
ENSGALG00010029344	432.6888222	0.977639905	0.29240301	3.343467309	0.000827384	0.051252233	LOC422090	uncharacterized LOC422090	NO
ENSGALG00010029548	1458.436795	0.648940901	0.194176404	3.342017292	0.000831719	0.051252233	BAIAP2	BAR/IMD domain containing adaptor protein 2 [Source:HGNC Symbol;Acc:HGNC:947]	NO
ENSGALG00010013379	1223.567928	0.688806523	0.206265844	3.339411465	0.000839561	0.051318659	ZNF593	zinc finger protein 593 [Source:NCBI gene (formerly Entrezgene);Acc:419549]	NO
ENSGALG00010007873	914.3557133	1.336837371	0.400599511	3.337091869	0.0008466	0.051397284	Novel gene		NO
ENSGALG00010026508	944.8205449	1.197450649	0.35890358	3.336413219	0.000848669	0.051397284	CSRP1	cysteine and glycine rich protein 1 [Source:NCBI gene (formerly Entrezgene);Acc:396176]	NO
ENSGALG00010016616	29.88836607	-2.159984028	0.648317054	-3.33167856	0.000863239	0.052039849	SLBP	stem-loop binding protein [Source:NCBI gene (formerly Entrezgene);Acc:422902]	NO
ENSGALG00010005266	88.51994864	-0.965565631	0.290149003	-3.327826808	0.000875263	0.052062388	SLC19A2	solute carrier family 19 member 2 [Source:HGNC Symbol;Acc:HGNC:10938]	NO
ENSGALG00010005524	24.47102731	-3.052334474	0.916555582	-3.330222993	0.000867765	0.052062388	STRIP2	striatin interacting protein 2 [Source:HGNC Symbol;Acc:HGNC:22209]	NO
ENSGALG00010027409	6550.555487	0.52736215	0.158473991	3.327752062	0.000875497	0.052062388	lncRNA		NO
ENSGALG00010011885	322.6272812	0.878712125	0.264256055	3.325229865	0.000883457	0.052299042	NCALD	neurocalcin delta [Source:NCBI gene (formerly Entrezgene);Acc:396048]	NO
ENSGALG00010001442	460.9113424	0.903152427	0.271933869	3.321220817	0.000896246	0.052582304	LDLRAD4	low density lipoprotein receptor class A domain containing 4 [Source:NCBI gene (formerly Entrezgene);Acc:421044]	NO
ENSGALG00010003622	34.96984457	3.70173718	1.114988412	3.319978164	0.000900245	0.052582304	LOC121106980	28S ribosomal RNA	NO
ENSGALG00010026948	167.8423616	0.913787466	0.275144551	3.321117804	0.000896577	0.052582304	lncRNA		NO
ENSGALG00010005238	176.4602679	-2.01289145	0.607537876	-3.313194994	0.000922366	0.052728611	TMEM63C	transmembrane protein 63C [Source:HGNC Symbol;Acc:HGNC:23787]	NO
ENSGALG00010006602	860.530777	-0.880827128	0.26605963	-3.310638029	0.000930835	0.052728611	EDNRA	endothelin receptor type A [Source:NCBI gene (formerly Entrezgene);Acc:373908]	NO
ENSGALG00010011876	2769.302454	-0.673011193	0.203254225	-3.311179346	0.000929036	0.052728611	AMDHD1	amidohydrolase domain containing 1 [Source:HGNC Symbol;Acc:HGNC:28577]	NO
ENSGALG00010016626	44.70521287	-1.499211377	0.452583197	-3.312565264	0.000924446	0.052728611	CAPN2	calpain 2 [Source:NCBI gene (formerly Entrezgene);Acc:395963]	NO
ENSGALG00010017782	876.4836584	0.576107876	0.173738502	3.315948212	0.000913328	0.052728611	IGDCC4	immunoglobulin superfamily DCC subclass member 4 [Source:HGNC Symbol;Acc:HGNC:13770]	NO
ENSGALG00010021720	106.6320599	1.041453673	0.31440958	3.312410754	0.000924956	0.052728611	CACNB1	calcium voltage-gated channel auxiliary subunit beta 1 [Source:HGNC Symbol;Acc:HGNC:1401]	NO
ENSGALG00010027314	245.1463148	0.961521274	0.290038005	3.315156141	0.000915919	0.052728611	PDE4C	phosphodiesterase 4C	NO
ENSGALG00010000247	2398.369826	1.017828801	0.308015191	3.304475979	0.000951541	0.053670196	LOC417013	putative acyl-CoA dehydrogenase AidB-like	NO
ENSGALG00010005559	200.8689374	1.380648749	0.418655058	3.297819347	0.000974388	0.054723963	FILIP1L	filamin A interacting protein 1 like [Source:HGNC Symbol;Acc:HGNC:24589]	NO
ENSGALG00010013686	1493.537432	0.659761778	0.200430593	3.291721919	0.00099576	0.0556863	UQCRQ	ubiquinol-cytochrome c reductase complex III subunit VII [Source:HGNC Symbol;Acc:HGNC:29594]	NO
ENSGALG00010019996	1870.08365	0.948912087	0.288627546	3.287669873	0.001010202	0.055781839	ITGB5	integrin subunit beta 5 [Source:NCBI gene (formerly Entrezgene);Acc:395142]	NO
ENSGALG00010022850	492.1070055	1.250669354	0.380347942	3.288224318	0.001008215	0.055781839	ULK1	unc-51 like autophagy activating kinase 1 [Source:HGNC Symbol;Acc:HGNC:12558]	NO
ENSGALG00010024950	82.79169822	1.602316636	0.487222128	3.288677879	0.001006592	0.055781839	NCAM1	neural cell adhesion molecule 1 [Source:NCBI gene (formerly Entrezgene);Acc:428253]	NO
ENSGALG00010012229	53.48032081	1.353217829	0.412123214	3.283527311	0.001025167	0.056371323	FSBP	fibrinogen silencer binding protein [Source:HGNC Symbol;Acc:HGNC:43653]	NO
ENSGALG00010027996	5594.040762	0.542500854	0.165504164	3.277868302	0.001045942	0.057274031	GPX4	glutathione peroxidase 4 [Source:NCBI gene (formerly Entrezgene);Acc:374056]	NO
ENSGALG00010000588	28134.92011	0.550028041	0.16821236	3.269843193	0.001076071	0.057957899	lncRNA		NO
ENSGALG00010004046	490.5860549	0.66608407	0.203525101	3.272736717	0.001065116	0.057957899	IPO4	importin 4	NO
ENSGALG00010018922	544.4062946	0.647626637	0.197941611	3.271806443	0.001068627	0.057957899	EEF2K	eukaryotic elongation factor 2 kinase [Source:HGNC Symbol;Acc:HGNC:24615]	NO
ENSGALG00010021167	2890.742421	0.632255522	0.193308869	3.270701064	0.001072812	0.057957899	KIAA1671	KIAA1671 [Source:NCBI gene (formerly Entrezgene);Acc:768701]	NO
ENSGALG00010013104	802.3351709	-0.740924692	0.226740244	-3.26772468	0.001084158	0.05798464	HLCS	holocarboxylase synthetase [Source:HGNC Symbol;Acc:HGNC:4976]	NO
ENSGALG00010018773	934.3620863	0.95752344	0.293053398	3.267402624	0.001085392	0.05798464	lncRNA		NO
ENSGALG00010016079	613.3297593	-0.851120896	0.260777517	-3.263781735	0.001099358	0.058492978	lncRNA		NO
ENSGALG00010007133	88.44783099	-1.180716092	0.362322914	-3.258739777	0.001119083	0.059302355	BLVRA	biliverdin reductase A [Source:HGNC Symbol;Acc:HGNC:1062]	NO
ENSGALG00010009252	620.9188417	0.628774856	0.193102743	3.256167404	0.001129271	0.059601951	SIRT1	sirtuin 1 [Source:NCBI gene (formerly Entrezgene);Acc:423646]	NO
ENSGALG00010021726	151.6341843	-1.338318001	0.412029582	-3.248111446	0.001161738	0.061070221	ARNTL	aryl hydrocarbon receptor nuclear translocator like [Source:NCBI gene (formerly Entrezgene);Acc:374115]	NO
ENSGALG00010011663	335.7144502	-0.90055264	0.27809461	-3.238295915	0.00120246	0.06295909	UTP20	UTP20 small subunit processome component [Source:HGNC Symbol;Acc:HGNC:17897]	NO
ENSGALG00010014350	21.55986154	-2.17968518	0.67351006	-3.236306791	0.001210872	0.063147919	PTGER4	prostaglandin E receptor 4 [Source:NCBI gene (formerly Entrezgene);Acc:427183]	NO
ENSGALG00010018440	306.5836983	1.007137415	0.311308505	3.235174745	0.001215683	0.063148247	MEA1	male-enhanced antigen 1 [Source:HGNC Symbol;Acc:HGNC:6986]	NO
ENSGALG00010012998	181.4221648	1.077272902	0.333472501	3.230469976	0.001235869	0.063944048	MAFF	MAF bZIP transcription factor F [Source:NCBI gene (formerly Entrezgene);Acc:395519]	NO
ENSGALG00010023758	662.9576897	1.253553487	0.388855121	3.223703171	0.001265445	0.065217559			NO
ENSGALG00010001488	30.74174654	-1.936592227	0.604003474	-3.206260079	0.001344724	0.066694685	GRPR	gastrin releasing peptide receptor [Source:NCBI gene (formerly Entrezgene);Acc:378928]	NO
ENSGALG00010003589	696.6574745	1.239953739	0.385748077	3.214413273	0.001307114	0.066694685	SLC25A30	solute carrier family 25 member 30 [Source:HGNC Symbol;Acc:HGNC:27371]	NO
ENSGALG00010008774	27.52198792	2.151946587	0.670101623	3.211373491	0.001321021	0.066694685			NO
ENSGALG00010010923	31.92329014	-1.7987684	0.560588593	-3.208713881	0.001333301	0.066694685	F13A1	coagulation factor XIII A chain [Source:NCBI gene (formerly Entrezgene);Acc:395420]	NO
ENSGALG00010013149	497.2818404	-0.818202979	0.254767079	-3.211572638	0.001320106	0.066694685	MCTP1	multiple C2 and transmembrane domain containing 1 [Source:HGNC Symbol;Acc:HGNC:26183]	NO
ENSGALG00010014031	356.3630294	0.805267645	0.251225353	3.20535979	0.001348937	0.066694685	RPL22L1	ribosomal protein L22 like 1 [Source:NCBI gene (formerly Entrezgene);Acc:100858296]	NO
ENSGALG00010015793	1003.353498	0.678836107	0.211334123	3.212146227	0.001317473	0.066694685	RSRP1	arginine and serine rich protein 1 [Source:HGNC Symbol;Acc:HGNC:25234]	NO
ENSGALG00010022072	252.7063383	0.655948761	0.204337783	3.210119796	0.001326797	0.066694685	SMTN	smoothelin [Source:HGNC Symbol;Acc:HGNC:11126]	NO
ENSGALG00010025130	5031.343307	0.526744491	0.164343266	3.205148006	0.00134993	0.066694685	ATP2A2	ATPase sarcoplasmic/endoplasmic reticulum Ca2+ transporting 2 [Source:NCBI gene (formerly Entrezgene);Acc:396446]	NO
ENSGALG00010027118	2412.821226	0.886866878	0.276099322	3.212129864	0.001317548	0.066694685	ABHD6	abhydrolase domain containing 6, acylglycerol lipase [Source:HGNC Symbol;Acc:HGNC:21398]	NO
ENSGALG00010029581	317.2859352	0.604307735	0.188353	3.208378601	0.001334857	0.066694685	DGKE	diacylglycerol kinase epsilon [Source:HGNC Symbol;Acc:HGNC:2852]	NO
ENSGALG00010010871	535.643478	-1.177200849	0.367463826	-3.203582956	0.001357289	0.066807102	GCNT2	glucosaminyl (N-acetyl) transferase 2 (I blood group) [Source:HGNC Symbol;Acc:HGNC:4204]	NO
ENSGALG00010005167	48.33423376	-1.56008925	0.487399377	-3.200843753	0.001370258	0.067193778	GUCY1A2	guanylate cyclase 1 soluble subunit alpha 2 [Source:HGNC Symbol;Acc:HGNC:4684]	NO
ENSGALG00010028435	30.18591279	1.819063463	0.569133416	3.196198664	0.001392512	0.068031198	ATP8B3	ATPase phospholipid transporting 8B3 [Source:HGNC Symbol;Acc:HGNC:13535]	NO
ENSGALG00010004473	60.73299753	1.299737046	0.407215725	3.191765362	0.001414062	0.068369185	JDP2	Jun dimerization protein 2 [Source:NCBI gene (formerly Entrezgene);Acc:423363]	NO
ENSGALG00010017367	1626.879001	-0.770373563	0.241377911	-3.191566127	0.001415037	0.068369185	TIMD4	T cell immunoglobulin and mucin domain containing 4 [Source:NCBI gene (formerly Entrezgene);Acc:416250]	NO
ENSGALG00010029262	1578.26744	-0.473526457	0.148306233	-3.192896529	0.001408534	0.068369185	CLTC	clathrin heavy chain [Source:NCBI gene (formerly Entrezgene);Acc:395272]	NO
ENSGALG00010000695	38.95505142	-1.918894295	0.603300263	-3.180662124	0.001469389	0.06859074	FIGNL1	fidgetin like 1 [Source:HGNC Symbol;Acc:HGNC:13286]	NO
ENSGALG00010003223	43.69543016	2.025368375	0.635536616	3.186863393	0.001438247	0.06859074	AREG	amphiregulin [Source:NCBI gene (formerly Entrezgene);Acc:428752]	NO
ENSGALG00010005548	220.8946477	-1.093129408	0.343348426	-3.183732106	0.001453895	0.06859074	EZR	ezrin [Source:NCBI gene (formerly Entrezgene);Acc:395701]	NO
ENSGALG00010007977	660974.7676	-0.627264692	0.197108287	-3.182335463	0.001460925	0.06859074	APOB	apolipoprotein B [Source:NCBI gene (formerly Entrezgene);Acc:396535]	NO
ENSGALG00010018171	203.9320253	-1.030232679	0.323519526	-3.184452858	0.001450279	0.06859074			NO
ENSGALG00010020872	12.45123839	-2.725947197	0.857166452	-3.180184189	0.001471815	0.06859074			NO
ENSGALG00010023052	98.11043283	-1.208839722	0.379548284	-3.184943194	0.001447824	0.06859074	RAD54L	RAD54-like (S. cerevisiae) [Source:NCBI gene (formerly Entrezgene);Acc:424611]	NO
ENSGALG00010023147	120.3809828	-1.540316496	0.484162002	-3.181407233	0.001465615	0.06859074	RAD51	RAD51 recombinase [Source:NCBI gene (formerly Entrezgene);Acc:396086]	NO
ENSGALG00010028005	156.5668272	0.771785076	0.242014604	3.189002085	0.001427648	0.06859074	IER5L	immediate early response 5 like [Source:HGNC Symbol;Acc:HGNC:23679]	NO
ENSGALG00010028541	17.3616142	-2.184199942	0.686186079	-3.183101505	0.001457065	0.06859074		perilipin 3 [Source:HGNC Symbol;Acc:HGNC:16893]	NO
ENSGALG00010010270	8412.108515	-0.622528143	0.195852502	-3.178555993	0.001480106	0.068733416	SSR1	signal sequence receptor subunit 1 [Source:NCBI gene (formerly Entrezgene);Acc:420871]	NO
ENSGALG00010004852	1916.626598	-0.883156766	0.27807652	-3.175948713	0.001493474	0.06886747			NO
ENSGALG00010021750	130.4213362	-1.075164136	0.338443169	-3.176793723	0.001489129	0.06886747	HELLS	helicase, lymphoid specific [Source:HGNC Symbol;Acc:HGNC:4861]	NO
ENSGALG00010003533	49.60009053	2.481686291	0.783192572	3.168679557	0.001531331	0.069081778			NO
ENSGALG00010005436	564.684368	-0.562687421	0.17779601	-3.164792175	0.001551938	0.069081778	AQR	aquarius intron-binding spliceosomal factor [Source:NCBI gene (formerly Entrezgene);Acc:423296]	NO
ENSGALG00010005990	76.48794436	-1.298013877	0.409089652	-3.172932564	0.001509076	0.069081778	SLC2A12	solute carrier family 2 member 12 [Source:HGNC Symbol;Acc:HGNC:18067]	NO
ENSGALG00010007375	663.9827049	0.671712643	0.212350989	3.163218804	0.00156035	0.069081778	CHORDC1	cysteine and histidine rich domain containing 1 [Source:NCBI gene (formerly Entrezgene);Acc:419009]	NO
ENSGALG00010015199	68.73990519	-1.229212541	0.387721546	-3.170348808	0.00152256	0.069081778			NO
ENSGALG00010019029	16.36450306	-2.483021269	0.782458789	-3.173357249	0.00150687	0.069081778	CENPF	centromere protein F [Source:NCBI gene (formerly Entrezgene);Acc:395357]	NO
ENSGALG00010026238	112.7555937	1.858645497	0.586562026	3.168710917	0.001531166	0.069081778			NO
ENSGALG00010027007	722.9062191	0.789629813	0.24917335	3.168997855	0.001529655	0.069081778			NO
ENSGALG00010027563	406.4686562	-0.79574893	0.251271437	-3.166889714	0.001540787	0.069081778	WDR77	WD repeat domain 77 [Source:NCBI gene (formerly Entrezgene);Acc:419865]	NO
ENSGALG00010028009	185.7591449	-0.762888509	0.241261484	-3.162081643	0.001566456	0.069081778	RRP9	ribosomal RNA processing 9, U3 small nucleolar RNA binding protein [Source:HGNC Symbol;Acc:HGNC:16829]	NO
ENSGALG00010028136	150.1092963	-0.92747512	0.293294796	-3.162262452	0.001565484	0.069081778	C3orf18	chromosome 3 open reading frame 18 [Source:HGNC Symbol;Acc:HGNC:24837]	NO
ENSGALG00010029308	221.4938541	0.70852274	0.22395552	3.163676165	0.0015579	0.069081778	GAA	alpha glucosidase [Source:HGNC Symbol;Acc:HGNC:4065]	NO
ENSGALG00010029423	496.4684626	-0.726461942	0.229463808	-3.165910781	0.001545982	0.069081778	MYBBP1A	MYB binding protein 1a [Source:HGNC Symbol;Acc:HGNC:7546]	NO
ENSGALG00010024734	1151.893281	0.921415823	0.292127669	3.154154568	0.001609638	0.070748708	ZPR1	ZPR1 zinc finger [Source:HGNC Symbol;Acc:HGNC:13051]	NO
ENSGALG00010000565	637.193623	-0.909317682	0.288795377	-3.148657331	0.001640224	0.071614034			NO
ENSGALG00010024452	719.6569622	0.76202895	0.24196443	3.149342864	0.001636381	0.071614034	SLC16A1	solute carrier family 16 member 1 [Source:HGNC Symbol;Acc:HGNC:10922]	NO
ENSGALG00010004307	7157.745438	0.97428815	0.309566751	3.147263541	0.001648063	0.071718046	NPC2	NPC intracellular cholesterol transporter 2 [Source:NCBI gene (formerly Entrezgene);Acc:423353]	NO
ENSGALG00010013980	179.8415113	1.259590654	0.400632665	3.144003885	0.001666532	0.0722824	FMO4	flavin containing monooxygenase 4 [Source:NCBI gene (formerly Entrezgene);Acc:770587]	NO
ENSGALG00010010713	641.2970847	0.750887557	0.239063291	3.140957163	0.001683967	0.072793314	NSA2	NSA2, ribosome biosis homolog [Source:NCBI gene (formerly Entrezgene);Acc:427206]	NO
ENSGALG00010024080	767.7703341	0.576644878	0.183643967	3.140015356	0.00168939	0.072793314	PAPD5	terminal nucleotidyltransferase 4B [Source:HGNC Symbol;Acc:HGNC:30758]	NO
ENSGALG00010029254	1446.10777	0.783997976	0.249826977	3.138163796	0.001700098	0.073015339	MMD	monocyte to macrophage differentiation associated [Source:NCBI gene (formerly Entrezgene);Acc:417397]	NO
ENSGALG00010018063	3202.722745	0.455952013	0.145485383	3.134005648	0.001724375	0.073816746	DECR2	2,4-dienoyl-CoA reductase 2 [Source:HGNC Symbol;Acc:HGNC:2754]	NO
ENSGALG00010015798	255.6118019	-0.958435001	0.30601176	-3.132020153	0.00173608	0.073998951	IL22RA1	interleukin 22 receptor subunit alpha 1 [Source:NCBI gene (formerly Entrezgene);Acc:419692]	NO
ENSGALG00010016338	758.7399471	-0.714693724	0.228296053	-3.130556638	0.001744754	0.073998951	PTPRU	protein tyrosine phosphatase, receptor type U [Source:NCBI gene (formerly Entrezgene);Acc:395153]	NO
ENSGALG00010027599	41.48974956	-1.474196829	0.470925161	-3.130426981	0.001745524	0.073998951			NO
ENSGALG00010025891	139.4060995	-0.969345832	0.310227098	-3.124633015	0.00178027	0.075229292	NUP93	nucleoporin 93 [Source:NCBI gene (formerly Entrezgene);Acc:415693]	NO
ENSGALG00010003851	241.9517915	-0.650935558	0.208561739	-3.121068899	0.001801959	0.075901734	PHF14	PHD finger protein 14 [Source:NCBI gene (formerly Entrezgene);Acc:420583]	NO
ENSGALG00010011423	9.472674564	5.692831008	1.827166903	3.115660096	0.001835337	0.077060696	GDF6	growth differentiation factor 6 [Source:HGNC Symbol;Acc:HGNC:4221]	NO
ENSGALG00010009689	266.2541953	-0.814590082	0.261606847	-3.113794957	0.001846978	0.077206096			NO
ENSGALG00010024882	1402.438821	0.664232233	0.213358255	3.113224901	0.001850549	0.077206096	MYL6	myosin, light chain 6, alkali, smooth muscle and non-muscle [Source:NCBI gene (formerly Entrezgene);Acc:100996929]	NO
ENSGALG00010017496	1475.671285	-0.72529855	0.233335476	-3.108393816	0.001881072	0.078231177	PARP1	poly(ADP-ribose) polymerase 1 [Source:NCBI gene (formerly Entrezgene);Acc:396199]	NO
ENSGALG00010027315	114.8112719	0.914731299	0.294565788	3.105354852	0.001900509	0.078790175	RAB3A	RAB3A, member RAS oncogene family [Source:HGNC Symbol;Acc:HGNC:9777]	NO
ENSGALG00010001372	49.32660849	2.028568671	0.654018354	3.101699914	0.001924129	0.079518565			NO
ENSGALG00010026172	9.037607858	-3.706324395	1.195428084	-3.10041603	0.00193249	0.079613741			NO
ENSGALG00010001144	76.19681111	2.020174413	0.652629454	3.095438616	0.00196522	0.080457717	CDKN2B	cyclin dependent kinase inhibitor 2B [Source:NCBI gene (formerly Entrezgene);Acc:395076]	NO
ENSGALG00010002462	66.92618359	-1.62417241	0.524576749	-3.096157834	0.00196046	0.080457717	RRM2	ribonucleotide reductase regulatory subunit M2 [Source:HGNC Symbol;Acc:HGNC:10452]	NO
ENSGALG00010002605	46.7365778	1.539685593	0.498382779	3.089363554	0.002005858	0.081110734	EOMES	eomesodermin [Source:NCBI gene (formerly Entrezgene);Acc:428443]	NO
ENSGALG00010008392	3279.415056	-0.652043724	0.211020138	-3.089959704	0.002001837	0.081110734	CD36	CD36 molecule [Source:NCBI gene (formerly Entrezgene);Acc:417730]	NO
ENSGALG00010011664	35.09217531	-2.113730947	0.683762889	-3.091321542	0.001992677	0.081110734	SERPINB10B	serpin peptidase inhibitor, clade B (ovalbumin), member 10 B [Source:NCBI gene (formerly Entrezgene);Acc:395715]	NO
ENSGALG00010023271	30.65073461	-1.782889113	0.576799414	-3.091003681	0.001994812	0.081110734	PATL2	PAT1 homolog 2 [Source:HGNC Symbol;Acc:HGNC:33630]	NO
ENSGALG00010011937	1998.327267	-0.582132463	0.1890249	-3.079660203	0.002072369	0.083153224	SLC1A1	solute carrier family 1 member 1 [Source:HGNC Symbol;Acc:HGNC:10939]	NO
ENSGALG00010016763	530.9959468	1.173359838	0.381167519	3.078331123	0.002081635	0.083153224	UBALD1	UBA like domain containing 1 [Source:HGNC Symbol;Acc:HGNC:29576]	NO
ENSGALG00010029583	352.4510293	1.148240122	0.373008094	3.078324951	0.002081678	0.083153224	LIMK1	LIM domain kinase 1 [Source:NCBI gene (formerly Entrezgene);Acc:373922]	NO
ENSGALG00010029638	1941.982713	-0.660911771	0.21456061	-3.080303371	0.002067898	0.083153224	EPN3	epsin 3 [Source:HGNC Symbol;Acc:HGNC:18235]	NO
ENSGALG00010000817	1660.4285	0.470836215	0.15310135	3.075323724	0.002102742	0.08348711			NO
ENSGALG00010021848	767.9002115	0.641895624	0.208693108	3.075787353	0.002099475	0.08348711	LARGE2	LARGE xylosyl- and glucuronyltransferase 2 [Source:NCBI gene (formerly Entrezgene);Acc:423200]	NO
ENSGALG00010028463	2604.100313	0.630753301	0.205200988	3.073831701	0.002113286	0.083653031	RPS28	ribosomal protein S28 [Source:NCBI gene (formerly Entrezgene);Acc:768930]	NO
ENSGALG00010011965	40162.26122	0.870176737	0.284208851	3.061751018	0.002200464	0.085707474	ATIC	5-aminoimidazole-4-carboxamide ribonucleotide formyltransferase/IMP cyclohydrolase [Source:NCBI gene (formerly Entrezgene);Acc:396091]	NO
ENSGALG00010012085	516.9655333	-0.531906865	0.173604941	-3.063892441	0.002184774	0.085707474	IPO8	importin 8 [Source:HGNC Symbol;Acc:HGNC:9853]	NO
ENSGALG00010019212	1946.15005	0.498885623	0.162922284	3.062107967	0.002197842	0.085707474	RPL22	ribosomal protein L22 [Source:NCBI gene (formerly Entrezgene);Acc:373937]	NO
ENSGALG00010020545	184.0255481	1.106561318	0.361294809	3.062765613	0.002193018	0.085707474	STYX	serine/threonine/tyrosine interacting protein [Source:HGNC Symbol;Acc:HGNC:11447]	NO
ENSGALG00010021995	32.10951196	-1.985710977	0.647857676	-3.065041987	0.002176394	0.085707474	CD28	CD28 molecule [Source:NCBI gene (formerly Entrezgene);Acc:396249]	NO
ENSGALG00010024174	631.2390556	0.526562496	0.172058102	3.060376064	0.002210592	0.085707474	PLEKHB2	pleckstrin homology domain containing B2 [Source:NCBI gene (formerly Entrezgene);Acc:424758]	NO
ENSGALG00010028059	54.66117707	1.610654899	0.526298855	3.060342773	0.002210838	0.085707474	GZMM	granzyme M [Source:HGNC Symbol;Acc:HGNC:4712]	NO
ENSGALG00010014147	186.1923806	-1.01440491	0.332050215	-3.05497441	0.002250797	0.086501395	HTR1D		NO
ENSGALG00010021129	384.4039911	-0.562549478	0.18407359	-3.056111836	0.002242276	0.086501395	TXNRD3	thioredoxin reductase 3 [Source:NCBI gene (formerly Entrezgene);Acc:416031]	NO
ENSGALG00010029649	63904.74726	0.787459796	0.257766134	3.054938929	0.002251064	0.086501395	PSPH	phosphoserine phosphatase [Source:NCBI gene (formerly Entrezgene);Acc:417540]	NO
ENSGALG00010009027	68.55368261	-1.587784537	0.51994006	-3.053783812	0.002259749	0.086568625			NO
ENSGALG00010017596	56.1059615	-1.284293323	0.420671995	-3.052956551	0.002265987	0.086568625	TDP1	tyrosyl-DNA phosphodiesterase 1 [Source:HGNC Symbol;Acc:HGNC:18884]	NO
ENSGALG00010012743	158.3668033	-1.10990366	0.363838425	-3.050539972	0.002284303	0.087015381			NO
ENSGALG00010008064	1453.02855	-0.972503947	0.319416612	-3.044625457	0.002329702	0.088488292	DDX60	DExD/H-box helicase 60 [Source:HGNC Symbol;Acc:HGNC:25942]	NO
ENSGALG00010011526	25.71755009	-3.171062678	1.042011362	-3.043213149	0.002340665	0.088648462			NO
ENSGALG00010015544	1159.081553	-0.489328607	0.161098673	-3.037446547	0.002385917	0.089587781	RTCB	RNA 2',3'-cyclic phosphate and 5'-OH ligase [Source:HGNC Symbol;Acc:HGNC:26935]	NO
ENSGALG00010020982	798.7010243	0.892409766	0.293660509	3.038916495	0.002374307	0.089587781	TLCD4	TLC domain containing 4 [Source:NCBI gene (formerly Entrezgene);Acc:424483]	NO
ENSGALG00010021454	1013.217165	0.526998465	0.173464414	3.03807826	0.002380921	0.089587781	ATP5J2	ATP synthase, H+ transporting, mitochondrial Fo complex subunit F2 [Source:NCBI gene (formerly Entrezgene);Acc:416495]	NO
ENSGALG00010014204	113.4151039	-0.988842287	0.325658777	-3.036436777	0.002393923	0.089632299	KIFAP3	kinesin associated protein 3 [Source:HGNC Symbol;Acc:HGNC:17060]	NO
ENSGALG00010026960	9650.496924	-0.56356478	0.185765659	-3.033740373	0.002415422	0.09018033	SEC61A1	SEC61 translocon subunit alpha 1 [Source:HGNC Symbol;Acc:HGNC:18276]	NO
ENSGALG00010007887	98.04277403	-1.461722915	0.482784393	-3.027692974	0.002464283	0.090462597	CDT1	chromatin licensing and DNA replication factor 1 [Source:HGNC Symbol;Acc:HGNC:24576]	NO
ENSGALG00010011912	427.8580259	0.796997598	0.263093343	3.02933396	0.002450936	0.090462597	TCP11X2	t-complex 11 family, X-linked 2 [Source:NCBI gene (formerly Entrezgene);Acc:425052]	NO
ENSGALG00010013492	449.6856639	0.974968841	0.321990693	3.027941063	0.002462261	0.090462597	B3GALT5	beta-1,3-galactosyltransferase 5 [Source:HGNC Symbol;Acc:HGNC:920]	NO
ENSGALG00010024928	441.5002528	0.770761232	0.254531669	3.028154554	0.002460522	0.090462597	THAP4	THAP domain containing 4 [Source:HGNC Symbol;Acc:HGNC:23187]	NO
ENSGALG00010025270	429.2967824	-0.693596606	0.228900409	-3.030123933	0.002444534	0.090462597	NDC1	NDC1 transmembrane nucleoporin [Source:HGNC Symbol;Acc:HGNC:25525]	NO
ENSGALG00010028528	214.7226604	-0.887059378	0.292589362	-3.031755402	0.002431361	0.090462597	UHRF1	ubiquitin like with PHD and ring finger domains 1 [Source:HGNC Symbol;Acc:HGNC:12556]	NO
ENSGALG00010010791	58.70063102	1.289377523	0.426161354	3.025561823	0.002481717	0.090848802	H1F0	H1 histone family, member 0 [Source:NCBI gene (formerly Entrezgene);Acc:693250]	NO
ENSGALG00010025369	497.7236982	0.98029263	0.324263627	3.023134724	0.002501708	0.091326256			NO
ENSGALG00010004149	286.1078488	-0.790286352	0.261665122	-3.020220443	0.002525908	0.091954235	SDAD1	SDA1 domain containing 1 [Source:HGNC Symbol;Acc:HGNC:25537]	NO
ENSGALG00010019001	158.4290738	-1.405726079	0.465646208	-3.01887153	0.002537181	0.092109481	ALDH1A3	aldehyde dehydrogenase 1 family member A3 [Source:NCBI gene (formerly Entrezgene);Acc:395389]	NO
ENSGALG00010000444	361.8976119	-0.642857014	0.213261366	-3.014409148	0.002574803	0.093217804	RBM19	RNA binding motif protein 19 [Source:NCBI gene (formerly Entrezgene);Acc:417029]	NO
ENSGALG00010002623	9667.346943	1.158755423	0.38460999	3.012806355	0.00258844	0.093454072	MID1IP1	MID1 interacting protein 1 [Source:NCBI gene (formerly Entrezgene);Acc:404752]	NO
ENSGALG00010012179	202.2290396	0.753272522	0.250385326	3.008453147	0.002625813	0.094543651			NO
ENSGALG00010015812	631.1253728	-0.900151503	0.299864692	-3.001858929	0.002683365	0.096351864			NO
ENSGALG00010011161	966.838277	0.605029347	0.201632088	3.000660022	0.002693952	0.096468425		RAB GTPase activating protein 1 like [Source:HGNC Symbol;Acc:HGNC:24663]	NO
ENSGALG00010012654	667.8719837	0.903131255	0.301188383	2.998559393	0.002712593	0.096871996	TENT5B	terminal nucleotidyltransferase 5B [Source:HGNC Symbol;Acc:HGNC:28273]	NO
ENSGALG00010005417	61.15186001	1.113821527	0.372297158	2.99175404	0.002773796	0.096995297	LOXL3	lysyl oxidase like 3 [Source:HGNC Symbol;Acc:HGNC:13869]	NO
ENSGALG00010009876	4996.548905	0.778058071	0.259626333	2.996838037	0.002727956	0.096995297	SELENOI	selenoprotein I [Source:NCBI gene (formerly Entrezgene);Acc:428661]	NO
ENSGALG00010011150	112.9540671	-1.399882543	0.468069002	-2.990761058	0.002782831	0.096995297	FGD4	FYVE, RhoGEF and PH domain containing 4 [Source:HGNC Symbol;Acc:HGNC:19125]	NO
ENSGALG00010012441	424.2542561	0.672454815	0.224894679	2.9900877	0.002788974	0.096995297	FST	follistatin [Source:NCBI gene (formerly Entrezgene);Acc:396119]	NO
ENSGALG00010013452	3868.364064	-0.756280552	0.252617203	-2.993780886	0.002755437	0.096995297	LSS	lanosterol synthase (2,3-oxidosqualene-lanosterol cyclase) [Source:NCBI gene (formerly Entrezgene);Acc:424037]	NO
ENSGALG00010017256	509.0153082	0.7505696	0.250917843	2.991296243	0.002777959	0.096995297	CARHSP1	calcium regulated heat stable protein 1 [Source:HGNC Symbol;Acc:HGNC:17150]	NO
ENSGALG00010024142	233.9540058	1.257262446	0.420547865	2.989582281	0.002793592	0.096995297	DNAJC6	DnaJ heat shock protein family (Hsp40) member C6 [Source:NCBI gene (formerly Entrezgene);Acc:424698]	NO
ENSGALG00010024211	134.1521694	-1.573259748	0.526317376	-2.989184509	0.002797232	0.096995297	TRPM5	transient receptor potential cation channel subfamily M member 5 [Source:HGNC Symbol;Acc:HGNC:14323]	NO
ENSGALG00010027733	2652.292074	0.430631368	0.14391812	2.992197008	0.002769775	0.096995297	RPL35	ribosomal protein L35 [Source:NCBI gene (formerly Entrezgene);Acc:374133]	NO
ENSGALG00010028680	290.2603446	0.77486243	0.258748353	2.99465647	0.002747541	0.096995297			NO
ENSGALG00010028686	251.339314	0.769104222	0.256817187	2.994753708	0.002746665	0.096995297	TAGLN2	transgelin 2 [Source:HGNC Symbol;Acc:HGNC:11554]	NO
ENSGALG00010003471	3777.080341	-0.63177451	0.211665973	-2.98477125	0.002837905	0.097971185	ADI1	acireductone dioxygenase 1 [Source:NCBI gene (formerly Entrezgene);Acc:421918]	NO
ENSGALG00010013793	129.3261023	-0.886675251	0.297091927	-2.984514789	0.002840285	0.097971185	METTL13	methyltransferase 13, eEF1A lysine and N-terminal methyltransferase [Source:HGNC Symbol;Acc:HGNC:24248]	NO
ENSGALG00010002619	1218.992235	0.720666864	0.241599194	2.982902603	0.002855288	0.098185431	RAB6A	RAB6A, member RAS onco family [Source:NCBI gene (formerly Entrezgene);Acc:419063]	NO
ENSGALG00010007621	24.20879159	1.650995162	0.553756578	2.981445691	0.002868909	0.098185431			NO
ENSGALG00010024334	109.6873058	-0.870362917	0.291892809	-2.981789514	0.002865689	0.098185431	USP28	ubiquitin specific peptidase 28 [Source:NCBI gene (formerly Entrezgene);Acc:428246]	NO
ENSGALG00010017402	914.7802766	0.839720029	0.281732908	2.98055359	0.002877279	0.098216102	SLC2A5	solute carrier family 2 member 5 [Source:HGNC Symbol;Acc:HGNC:11010]	NO
ENSGALG00010012788	28.42045127	1.515600031	0.509237323	2.976215533	0.002918297	0.098846023	RGS1	regulator of G protein signaling 1 [Source:HGNC Symbol;Acc:HGNC:9991]	NO
ENSGALG00010025007	996.8442397	0.492640266	0.165473804	2.97714957	0.00290942	0.098846023	ZYG11A	zyg-11 family member B, cell cycle regulator [Source:HGNC Symbol;Acc:HGNC:25820]	NO
ENSGALG00010029141	7724.119406	-0.803955487	0.270105526	-2.976449612	0.00291607	0.098846023	C5	complement C5 [Source:HGNC Symbol;Acc:HGNC:1331]	NO
ENSGALG00010009173	446.5664206	-0.663229035	0.222957881	-2.97468307	0.002932914	0.099085745	LYAR	Ly1 antibody reactive [Source:HGNC Symbol;Acc:HGNC:26021]	NO
ENSGALG00010012756	239.9721976	-0.78108093	0.262650986	-2.973835897	0.002941023	0.099104939	RPA2	replication protein A2 [Source:NCBI gene (formerly Entrezgene);Acc:419566]	NO
ENSGALG00010004939	247.017293	-0.675795589	0.227395462	-2.971895668	0.002959672	0.099224527	DDX10	DEAD-box helicase 10 [Source:NCBI gene (formerly Entrezgene);Acc:418965]	NO
ENSGALG00010017676	108.6094239	-1.561735474	0.52541382	-2.972391314	0.002954898	0.099224527	SPON2	spondin 2 [Source:HGNC Symbol;Acc:HGNC:11253]	NO
ENSGALG00010021512	15.87426993	1.996300434	0.671979535	2.97077564	0.002970487	0.099333691	CPNE9	copine family member 9 [Source:HGNC Symbol;Acc:HGNC:24336]	NO
ENSGALG00010025274	287.2850585	0.777258853	0.261748843	2.969483435	0.002983009	0.099499248	PDK2	pyruvate dehydrogenase kinase 2 [Source:HGNC Symbol;Acc:HGNC:8810]	NO
ENSGALG00010010231	104.9875428	0.908224239	0.305971272	2.968331742	0.00299421	0.099620014	C1orf53	chromosome 1 open reading frame 53 [Source:HGNC Symbol;Acc:HGNC:30003]	NO
ENSGALG00010009575	1302.908398	0.744645197	0.251030928	2.966348422	0.003013589	0.099759654	RHOBTB1	Rho related BTB domain containing 1 [Source:NCBI gene (formerly Entrezgene);Acc:423664]	NO
ENSGALG00010027121	136.9780085	-0.873083495	0.294271279	-2.96693411	0.003007854	0.099759654	ELF3	E74 like ETS transcription factor 3 [Source:HGNC Symbol;Acc:HGNC:3318]	NO
ENSGALG00010016629	789.2945697	-0.502691063	0.169577398	-2.964375376	0.003032981	0.100149326	LARS1	leucyl-tRNA synthetase 1 [Source:HGNC Symbol;Acc:HGNC:6512]	NO
ENSGALG00010004487	261.1012944	-0.644633713	0.217829014	-2.959356518	0.003082822	0.101081509	ABHD10	abhydrolase domain containing 10, depalmitoylase [Source:HGNC Symbol;Acc:HGNC:25656]	NO
ENSGALG00010012982	35.0119325	2.363260065	0.798611745	2.959210256	0.003084286	0.101081509	DDR2	discoidin domain receptor tyrosine kinase 2 [Source:HGNC Symbol;Acc:HGNC:2731]	NO
ENSGALG00010024259	1659.599884	0.612257324	0.206818511	2.960360375	0.003072794	0.101081509	ATP5L		NO
ENSGALG00010000786	19.57425218	-3.015945722	1.020378095	-2.955713903	0.003119463	0.101671963	ANKRD33B	ankyrin repeat domain 33B [Source:HGNC Symbol;Acc:HGNC:35240]	NO
ENSGALG00010021509	350.4762043	1.03158098	0.348962949	2.956133265	0.003115225	0.101671963	DDIT4	DNA damage inducible transcript 4 [Source:HGNC Symbol;Acc:HGNC:24944]	NO
ENSGALG00010023342	452.2162533	-0.65804409	0.222679588	-2.955116348	0.003125512	0.101671963	FITM2	fat storage inducing transmembrane protein 2 [Source:HGNC Symbol;Acc:HGNC:16135]	NO
ENSGALG00010026199	67.7939439	-1.542279029	0.522391717	-2.952342041	0.003153734	0.102336715	TBX6	MGA, MAX dimerization protein [Source:NCBI gene (formerly Entrezgene);Acc:395792]	NO
ENSGALG00010012107	1050.496597	-0.45181431	0.15332177	-2.94683729	0.003210421	0.103919583	CLCC1	chloride channel CLIC like 1 [Source:HGNC Symbol;Acc:HGNC:29675]	NO
ENSGALG00010005679	30.89896237	-1.68163827	0.571502013	-2.942488795	0.003255856	0.104784191	TMEM45B	transmembrane protein 45B [Source:NCBI gene (formerly Entrezgene);Acc:418389]	NO
ENSGALG00010017332	28.91119376	1.7257944	0.586606829	2.941995073	0.003261051	0.104784191	FGFR1	fibroblast growth factor receptor 1 [Source:NCBI gene (formerly Entrezgene);Acc:396516]	NO
ENSGALG00010017550	262.5798213	0.612933584	0.208242312	2.943367165	0.003246631	0.104784191	TM2D2	TM2 domain containing 2 [Source:HGNC Symbol;Acc:HGNC:24127]	NO
ENSGALG00010006592	788.9879029	-0.582426642	0.198164226	-2.939110923	0.003291553	0.1055063	STARD13	StAR related lipid transfer domain containing 13 [Source:HGNC Symbol;Acc:HGNC:19164]	NO
ENSGALG00010005321	72.8021329	0.942358989	0.321218263	2.933703017	0.003349445	0.1068408	HS6ST3	heparan sulfate 6-O-sulfotransferase 3 [Source:HGNC Symbol;Acc:HGNC:19134]	NO
ENSGALG00010024722	45.95914991	-2.659648372	0.906532878	-2.933868629	0.003347659	0.1068408	BRCA1	BRCA1 DNA repair associated [Source:NCBI gene (formerly Entrezgene);Acc:373983]	NO
ENSGALG00010021417	162.9730813	0.734877046	0.250623507	2.932195211	0.003365751	0.107100972	STK16	serine/threonine kinase 16 [Source:HGNC Symbol;Acc:HGNC:11394]	NO
ENSGALG00010019253	152.9332911	1.182076069	0.403422487	2.930119433	0.003388317	0.107558619	HBAD	hemoglobin alpha, subunit D [Source:NCBI gene (formerly Entrezgene);Acc:416651]	NO
ENSGALG00010014724	11.64986308	4.025918703	1.375532848	2.926806663	0.003424617	0.108448955	SPINK7	serine peptidase inhibitor, Kazal type 7 (putative) [Source:NCBI gene (formerly Entrezgene);Acc:416236]	NO
ENSGALG00010012329	133.7728352	-0.750528245	0.256610021	-2.924781519	0.003446981	0.108894782	ATXN10	ataxin 10 [Source:HGNC Symbol;Acc:HGNC:10549]	NO
ENSGALG00010000227	33.04195056	1.929277116	0.660462342	2.921100861	0.003487969	0.109014257			NO
ENSGALG00010011059	112.7908209	-1.007444457	0.344715947	-2.922535102	0.003471945	0.109014257			NO
ENSGALG00010019624	130.9461475	-1.021205278	0.349324125	-2.923374614	0.003462597	0.109014257	SRGAP3	SLIT-ROBO Rho GTPase activating protein 3 [Source:NCBI gene (formerly Entrezgene);Acc:416115]	NO
ENSGALG00010022573	293.1566147	-0.57872784	0.198145629	-2.920719692	0.003492239	0.109014257	AP4E1	adaptor related protein complex 4 subunit epsilon 1 [Source:HGNC Symbol;Acc:HGNC:573]	NO
ENSGALG00010024377	52.88852272	1.093929612	0.374359078	2.922139934	0.003476353	0.109014257	CIB2	calcium and integrin binding family member 2 [Source:HGNC Symbol;Acc:HGNC:24579]	NO
ENSGALG00010016218	537.4188068	-0.741813433	0.254207049	-2.918146594	0.003521188	0.109657461	N4BP2	NEDD4 binding protein 2 [Source:HGNC Symbol;Acc:HGNC:29851]	NO
ENSGALG00010029331	353.6935755	-0.905147303	0.310282508	-2.917171542	0.003532215	0.109740811	TK1	thymidine kinase 1 [Source:NCBI gene (formerly Entrezgene);Acc:395719]	NO
ENSGALG00010025339	145.4577954	1.147430483	0.393506164	2.915914888	0.003546472	0.109923913			NO
ENSGALG00010015090	75.17223194	1.295866727	0.444804836	2.913337766	0.003575876	0.110478188	GZMA	granzyme A [Source:NCBI gene (formerly Entrezgene);Acc:395108]	NO
ENSGALG00010019550	1281.277775	-1.149826777	0.39483861	-2.912143718	0.003589574	0.110478188	ACMSD	aminocarboxymuconate semialdehyde decarboxylase [Source:HGNC Symbol;Acc:HGNC:19288]	NO
ENSGALG00010024149	1347.427988	-0.624552324	0.214412795	-2.912850067	0.003581465	0.110478188	TCIRG1	T-cell immune regulator 1, ATPase H+ transporting V0 subunit a3 [Source:NCBI gene (formerly Entrezgene);Acc:395472]	NO
ENSGALG00010020941	37.27471566	1.648970058	0.566589765	2.91034212	0.003610333	0.110857474			NO
ENSGALG00010010567	17.01684971	-2.233953334	0.768022581	-2.90870788	0.003629258	0.110920253	ERMN	ermin [Source:HGNC Symbol;Acc:HGNC:29208]	NO
ENSGALG00010013051	1576.18583	-0.469742184	0.161468233	-2.909192563	0.003623636	0.110920253	XPOT	exportin for tRNA [Source:NCBI gene (formerly Entrezgene);Acc:417824]	NO
ENSGALG00010029862	108.3455288	0.805450038	0.277031967	2.907426335	0.003644162	0.111117337			NO
ENSGALG00010005828	292.2855992	-0.679812711	0.234632566	-2.897350195	0.003763294	0.114219889	LPAR1	lysophosphatidic acid receptor 1 [Source:NCBI gene (formerly Entrezgene);Acc:427339]	NO
ENSGALG00010018011	1932.159357	-0.438196455	0.151224132	-2.897662223	0.003759553	0.114219889	LIPA	lipase A, lysosomal acid type [Source:HGNC Symbol;Acc:HGNC:6617]	NO
ENSGALG00010024691	141.7873715	0.862905736	0.29813176	2.894377087	0.003799116	0.114808674	TCTN2	tectonic family member 2 [Source:HGNC Symbol;Acc:HGNC:25774]	NO
ENSGALG00010026889	1512.980133	2.492010445	0.861009128	2.89429039	0.003800165	0.114808674			NO
ENSGALG00010001398	419.4510653	-0.569501769	0.196887566	-2.892522778	0.003821615	0.115191882	WDR11	WD repeat domain 11 [Source:HGNC Symbol;Acc:HGNC:13831]	NO
ENSGALG00010028087	1277.318134	0.645819544	0.223706096	2.8869108	0.003890445	0.116998236	STIMATE	STIM activating enhancer [Source:HGNC Symbol;Acc:HGNC:30526]	NO
ENSGALG00010006564	386.5390524	-0.735458744	0.255123035	-2.882761031	0.003942064	0.118010482	SLC10A7	solute carrier family 10 member 7 [Source:NCBI gene (formerly Entrezgene);Acc:422467]	NO
ENSGALG00010021325	1669.126853	-0.492447919	0.170796016	-2.883251794	0.003935927	0.118010482	ARPC1A	actin related protein 2/3 complex subunit 1A [Source:NCBI gene (formerly Entrezgene);Acc:770269]	NO
ENSGALG00010015141	261.4215349	0.88577689	0.307344452	2.882033123	0.003951182	0.118014621	PFDN4	prefoldin subunit 4 [Source:NCBI gene (formerly Entrezgene);Acc:419337]	NO
ENSGALG00010025905	2270.554216	1.158572129	0.402305115	2.879834445	0.00397884	0.118571249	CPT1A	carnitine palmitoyltransferase 1A [Source:NCBI gene (formerly Entrezgene);Acc:423118]	NO
ENSGALG00010012682	4063.20425	1.043926386	0.36299287	2.875886752	0.004028942	0.11979267	SLC5A3	solute carrier family 5 member 3 [Source:HGNC Symbol;Acc:HGNC:11038]	NO
ENSGALG00010001205	92.50772358	-1.01137167	0.352043685	-2.872858437	0.004067763	0.120448678	CEP192	centrosomal protein 192 [Source:HGNC Symbol;Acc:HGNC:25515]	NO
ENSGALG00010013744	971.0608078	-0.582142951	0.20264406	-2.872736324	0.004069336	0.120448678			NO
ENSGALG00010004935	1314.8772	-0.692972297	0.241460464	-2.869920341	0.004105752	0.120787434	SVIL	supervillin [Source:HGNC Symbol;Acc:HGNC:11480]	NO
ENSGALG00010006252	977.7936405	0.501631504	0.174886799	2.868321146	0.004126564	0.120787434	COX7C	cytochrome c oxidase subunit 7C [Source:HGNC Symbol;Acc:HGNC:2292]	NO
ENSGALG00010006603	30.81588219	-1.464516351	0.51034972	-2.869632908	0.004109486	0.120787434	MEST	mesoderm specific transcript [Source:HGNC Symbol;Acc:HGNC:7028]	NO
ENSGALG00010013082	103.6825574	-1.421844569	0.495696916	-2.868374854	0.004125864	0.120787434	CHAF1B	chromatin assembly factor 1 subunit B [Source:NCBI gene (formerly Entrezgene);Acc:418514]	NO
ENSGALG00010025343	59.55247402	1.053539256	0.367303388	2.868308027	0.004126735	0.120787434	NAB2	NGFI-A binding protein 2 [Source:HGNC Symbol;Acc:HGNC:7627]	NO
ENSGALG00010010889	120.294957	-0.943818893	0.329217928	-2.866851446	0.004145776	0.121075074	CCL19	C-C motif chemokine ligand 19 [Source:NCBI gene (formerly Entrezgene);Acc:427406]	NO
ENSGALG00010021879	404.624451	0.615580503	0.214825022	2.865497216	0.004163549	0.121324535	CREBL2	cAMP responsive element binding protein like 2 [Source:NCBI gene (formerly Entrezgene);Acc:426496]	NO
ENSGALG00010022677	113.0888496	0.798195399	0.278855672	2.862396134	0.00420451	0.122205926			NO
ENSGALG00010024920	272.395324	-1.188984214	0.415466912	-2.861802416	0.004212394	0.122205926	VIPR2	vasoactive intestinal peptide receptor 2 [Source:NCBI gene (formerly Entrezgene);Acc:420453]	NO
ENSGALG00010016258	5299.363361	-0.616995171	0.216056277	-2.855715094	0.004294003	0.12429908	CTNNB1	catenin beta 1 [Source:NCBI gene (formerly Entrezgene);Acc:395964]	NO
ENSGALG00010016281	344.8177897	-0.811363366	0.28459512	-2.850939137	0.004359031	0.125161854	SLC22A4	solute carrier family 22 member 4 [Source:NCBI gene (formerly Entrezgene);Acc:416327]	NO
ENSGALG00010018482	441.9324337	-0.791806729	0.277720932	-2.851087679	0.004356995	0.125161854	C10orf2	twinkle mtDNA helicase [Source:HGNC Symbol;Acc:HGNC:1160]	NO
ENSGALG00010019040	1007.666123	-0.510214565	0.179015469	-2.850114388	0.004370351	0.125161854	HMGN5	high mobility group nucleosome binding domain 5 [Source:NCBI gene (formerly Entrezgene);Acc:422278]	NO
ENSGALG00010022412	98.45764767	2.083157643	0.730923249	2.850036094	0.004371427	0.125161854	CHAC1	ChaC glutathione specific gamma-glutamylcyclotransferase 1 [Source:NCBI gene (formerly Entrezgene);Acc:423209]	NO
ENSGALG00010027380	1835.133637	0.664028974	0.232890303	2.851252143	0.004354742	0.125161854	GPX1	glutathione peroxidase 1 [Source:NCBI gene (formerly Entrezgene);Acc:100857115]	NO
ENSGALG00010009349	23.54861943	1.657079718	0.581696929	2.848699443	0.004389833	0.125415618	TPPP2	tubulin polymerization promoting protein family member 2 [Source:HGNC Symbol;Acc:HGNC:19293]	NO
ENSGALG00010008383	288.5027358	-0.560877077	0.197113213	-2.845456513	0.004434781	0.126151294	PLD5	phospholipase D family member 5 [Source:NCBI gene (formerly Entrezgene);Acc:421501]	NO
ENSGALG00010027907	671.8520521	0.707115119	0.248467024	2.845911327	0.004428452	0.126151294	MKNK2	MAPK interacting serine/threonine kinase 2 [Source:HGNC Symbol;Acc:HGNC:7111]	NO
ENSGALG00010002395	992.9230365	-0.434898804	0.152945019	-2.843497668	0.004462134	0.126655204	CLN8	ceroid-lipofuscinosis, neuronal 8 [Source:NCBI gene (formerly Entrezgene);Acc:421902]	NO
ENSGALG00010020574	12.0387996	-2.476378614	0.872359446	-2.838713589	0.004529579	0.128292525	DTL	denticleless E3 ubiquitin [Source:NCBI gene (formerly Entrezgene);Acc:421373]	NO
ENSGALG00010019732	690.2073316	0.849914421	0.299640554	2.83644657	0.004561861	0.128928985	HBA1	hemoglobin subunit alpha 1 [Source:NCBI gene (formerly Entrezgene);Acc:416652]	NO
ENSGALG00010005493	360.882713	0.933493177	0.329216656	2.835498023	0.00457543	0.129034976	KLF6	Kruppel like factor 6 [Source:NCBI gene (formerly Entrezgene);Acc:420463]	NO
ENSGALG00010022029	26.94889184	2.676919706	0.944644573	2.833785091	0.004600026	0.129450828			NO
ENSGALG00010003909	382.2806225	0.588734295	0.207819449	2.832912406	0.004612602	0.129527394	DNAJB1	DnaJ heat shock protein family (Hsp40) member B1 [Source:HGNC Symbol;Acc:HGNC:5270]	NO
ENSGALG00010006840	44.28438318	-2.143084291	0.757202441	-2.830265958	0.004650932	0.130325277	GINS2		NO
ENSGALG00010030008	508.1869069	0.507047347	0.179236085	2.828935627	0.004670309	0.130589794			NO
ENSGALG00010018226	1438.56491	-0.410890416	0.145314385	-2.827596286	0.004689891	0.13085891	JAG1	jagged canonical Notch ligand 1 [Source:HGNC Symbol;Acc:HGNC:6188]	NO
ENSGALG00010018832	956.3685531	0.860717807	0.304692755	2.824871263	0.004729962	0.131697363	EEPD1	endonuclease/exonuclease/phosphatase family domain containing 1 [Source:HGNC Symbol;Acc:HGNC:22223]	NO
ENSGALG00010011049	310.3272946	0.924617905	0.327455203	2.823647014	0.004748064	0.13192191	ABL2	ABL proto-oncogene 2, non-receptor tyrosine kinase [Source:HGNC Symbol;Acc:HGNC:77]	NO
ENSGALG00010024009	820.1428008	-0.550110809	0.194958398	-2.821683063	0.004777236	0.132173558	CSE1L	chromosome segregation 1 like [Source:HGNC Symbol;Acc:HGNC:2431]	NO
ENSGALG00010024258	335.0264707	0.748972415	0.265432798	2.821702591	0.004776945	0.132173558	DNAJA4	DnaJ heat shock protein family (Hsp40) member A4 [Source:HGNC Symbol;Acc:HGNC:14885]	NO
ENSGALG00010020074	1695.745058	-0.672163635	0.238297132	-2.820695445	0.004791967	0.132302593			NO
ENSGALG00010014527	89.61356411	0.994819372	0.352874976	2.819183673	0.004814596	0.132329757			NO
ENSGALG00010014656	121.1117948	-1.104812953	0.391970392	-2.818613281	0.004823159	0.132329757			NO
ENSGALG00010018369	41.44441217	2.568539924	0.911106692	2.819142858	0.004815208	0.132329757			NO
ENSGALG00010020700	168.6097587	1.237116927	0.439303838	2.816084951	0.004861281	0.133097824	MTHFD2	methylenetetrahydrofolate dehydrogenase (NADP+ dependent) 2, methenyltetrahydrofolate cyclohydrolase [Source:NCBI gene (formerly Entrezgene);Acc:426126]	NO
ENSGALG00010011685	646.1741131	0.483242078	0.171877951	2.811541999	0.004930465	0.133133973	NDUFA2	NADH:ubiquinone oxidoreductase subunit A2 [Source:NCBI gene (formerly Entrezgene);Acc:768860]	NO
ENSGALG00010015175	422.4728524	-0.630587833	0.224153602	-2.813195178	0.004905187	0.133133973	MAPK9	mitogen-activated protein kinase 9 [Source:NCBI gene (formerly Entrezgene);Acc:395983]	NO
ENSGALG00010015879	143.6327555	-0.708220965	0.251767193	-2.812999405	0.004908174	0.133133973	TRMT61A	tRNA methyltransferase 61A [Source:HGNC Symbol;Acc:HGNC:23790]	NO
ENSGALG00010016949	324.4587764	0.651921551	0.231773116	2.81275742	0.004911869	0.133133973	LUC7L	LUC7 like [Source:HGNC Symbol;Acc:HGNC:6723]	NO
ENSGALG00010024462	208.0752184	1.012319996	0.359763461	2.813848835	0.004895224	0.133133973	ZBTB32	zinc finger and BTB domain containing 32 [Source:NCBI gene (formerly Entrezgene);Acc:419759]	NO
ENSGALG00010024592	1108.100877	-0.480951848	0.171075471	-2.81134312	0.004933514	0.133133973	COMT	catechol-O-methyltransferase [Source:HGNC Symbol;Acc:HGNC:2228]	NO
ENSGALG00010028991	75.43330577	1.143845633	0.406792665	2.81186396	0.004925533	0.133133973			NO
ENSGALG00010006735	535.641922	0.496634024	0.176744323	2.809900848	0.004955676	0.133457992	NR3C2	nuclear receptor subfamily 3 group C member 2 [Source:NCBI gene (formerly Entrezgene);Acc:374131]	NO
ENSGALG00010000353	1021.878355	0.469353404	0.167214685	2.806891065	0.005002215	0.134136017			NO
ENSGALG00010005014	900.3452551	0.684754359	0.244027263	2.80605679	0.005015185	0.134136017	SULT1B1	sulfotransferase family cytosolic 1B member 1 [Source:NCBI gene (formerly Entrezgene);Acc:395227]	NO
ENSGALG00010006353	1755.678053	-0.553062118	0.197125137	-2.805639743	0.00502168	0.134136017	ABCE1	ATP binding cassette subfamily E member 1 [Source:NCBI gene (formerly Entrezgene);Acc:422462]	NO
ENSGALG00010026527	20.12582286	3.33794135	1.189625812	2.805875022	0.005018015	0.134136017			NO
ENSGALG00010009347	57.1924273	1.326178899	0.474330604	2.795895708	0.00517561	0.137967273	TESK1	testis associated actin remodelling kinase 1 [Source:HGNC Symbol;Acc:HGNC:11731]	NO
ENSGALG00010009703	9.271311411	3.312147879	1.184989493	2.795086284	0.005188586	0.138033206			NO
ENSGALG00010026338	1201.290015	0.713206907	0.255352685	2.793026856	0.005221736	0.138634444			NO
ENSGALG00010008388	17.07767376	3.196317071	1.146313347	2.788344985	0.005297809	0.140370589	ADCY1	adenylate cyclase 1 [Source:HGNC Symbol;Acc:HGNC:232]	NO
ENSGALG00010004901	484.3304016	0.49492212	0.177678321	2.78549525	0.005344602	0.14132548	CUL5	cullin 5 [Source:HGNC Symbol;Acc:HGNC:2556]	NO
ENSGALG00010018767	1299.630743	0.502452758	0.180502478	2.783633579	0.005375372	0.1418537	NDUFB6	NADH:ubiquinone oxidoreductase subunit B6 [Source:NCBI gene (formerly Entrezgene);Acc:416391]	NO
ENSGALG00010021214	186.7981	0.690643995	0.248749964	2.776458669	0.005495462	0.144732192	FBXL18	F-box and leucine rich repeat protein 18 [Source:NCBI gene (formerly Entrezgene);Acc:416484]	NO
ENSGALG00010002632	1422.822395	0.431068481	0.155440547	2.773204866	0.005550716	0.145024881	HPGD	hydroxyprostaglandin dehydrogenase 15-(NAD) [Source:NCBI gene (formerly Entrezgene);Acc:422567]	NO
ENSGALG00010009511	723.839311	0.696339948	0.25106797	2.773511689	0.005545485	0.145024881	ZFPM1	zinc finger protein, FOG family member 1 [Source:HGNC Symbol;Acc:HGNC:19762]	NO
ENSGALG00010016780	390.5843732	-0.724340771	0.261053908	-2.7746789	0.005525623	0.145024881	PRORSD1P	prolyl-tRNA synthetase associated domain containing 1, pseudo [Source:NCBI gene (formerly Entrezgene);Acc:421212]	NO
ENSGALG00010029765	2575.681111	-2.034219142	0.733217471	-2.774373529	0.005530813	0.145024881	KCNJ16	potassium inwardly rectifying channel subfamily J member 16 [Source:HGNC Symbol;Acc:HGNC:6262]	NO
ENSGALG00010003545	38.13181711	-1.423554177	0.514200648	-2.768479936	0.005631845	0.146852601			NO
ENSGALG00010001228	363.8126512	0.749710117	0.27120097	2.764407945	0.00570262	0.148014358	THAP5	THAP domain containing 5 [Source:NCBI gene (formerly Entrezgene);Acc:417784]	NO
ENSGALG00010001551	353.9144557	0.651246067	0.235619356	2.763975244	0.005710187	0.148014358	FHIP1B	FHF complex subunit HOOK interacting protein 1B [Source:HGNC Symbol;Acc:HGNC:25378]	NO
ENSGALG00010029414	8.952842392	-3.353079264	1.213118212	-2.764016921	0.005709458	0.148014358	SLC13A2	solute carrier family 13 member 2 [Source:HGNC Symbol;Acc:HGNC:10917]	NO
ENSGALG00010008092	129.8380795	0.973130034	0.352268908	2.762463593	0.005736696	0.148117206	SPIRE2	spire type actin nucleation factor 2 [Source:HGNC Symbol;Acc:HGNC:30623]	NO
ENSGALG00010020753	568.8792918	0.6678197	0.241694028	2.763079025	0.00572589	0.148117206	SYDE2	synapse defective Rho GTPase homolog 2 [Source:HGNC Symbol;Acc:HGNC:25841]	NO
ENSGALG00010000298	284.5170026	1.291348812	0.468205268	2.75808262	0.00581415	0.149076673	SLC35E4	solute carrier family 35 member E4 [Source:HGNC Symbol;Acc:HGNC:17058]	NO
ENSGALG00010015299	877.4861665	0.88028039	0.31919694	2.757797077	0.005819231	0.149076673	GALE	UDP-galactose-4-epimerase [Source:HGNC Symbol;Acc:HGNC:4116]	NO
ENSGALG00010022207	1210.002202	-0.511717389	0.185483675	-2.758827102	0.005800922	0.149076673			NO
ENSGALG00010025400	181.7673103	-0.761026554	0.275878054	-2.75856141	0.00580564	0.149076673	SLC22A15	solute carrier family 22 member 15 [Source:HGNC Symbol;Acc:HGNC:20301]	NO
ENSGALG00010019799	153.4905865	1.09331254	0.396832243	2.755100069	0.005867419	0.149727411	DOK2	docking protein 2 [Source:HGNC Symbol;Acc:HGNC:2991]	NO
ENSGALG00010024836	1665.898082	0.493310259	0.179016412	2.755670565	0.005857196	0.149727411	TXNDC12	thioredoxin domain containing 12 [Source:NCBI gene (formerly Entrezgene);Acc:772208]	NO
ENSGALG00010025280	15.07373908	2.012883029	0.731173793	2.752947452	0.005906138	0.150423371	HSPB11	heat shock protein family B (small) member 11 [Source:NCBI gene (formerly Entrezgene);Acc:424654]	NO
ENSGALG00010028047	32.25877474	-2.862532916	1.041229326	-2.749185837	0.00597435	0.151866368	THEM4		NO
ENSGALG00010008258	193.0474515	0.93631531	0.340684506	2.748335466	0.005989869	0.151966906	CCDC82	coiled-coil domain containing 82 [Source:HGNC Symbol;Acc:HGNC:26282]	NO
ENSGALG00010002434	459.0231444	-0.63873065	0.232584027	-2.746236097	0.006028336	0.152485227	GPR34	G protein-coupled receptor 34 [Source:NCBI gene (formerly Entrezgene);Acc:771199]	NO
ENSGALG00010016735	10.06331318	-2.551655655	0.929241628	-2.745954959	0.006033505	0.152485227			NO
ENSGALG00010003493	41.93092265	2.025652346	0.739139503	2.740554847	0.006133554	0.154124612			NO
ENSGALG00010013512	126.5422436	0.718788118	0.262174814	2.741636796	0.00611339	0.154124612			NO
ENSGALG00010016431	27.99249142	1.63094648	0.595044365	2.740882152	0.006127448	0.154124612	B3GNT5	UDP-GlcNAc:betaGal beta-1,3-N-acetylglucosaminyltransferase 5 [Source:NCBI gene (formerly Entrezgene);Acc:424960]	NO
ENSGALG00010021431	447.2233216	-0.617883449	0.2256213	-2.738586515	0.006170392	0.154754382	CPSF4	cleavage and polyadenylation specific factor 4 [Source:NCBI gene (formerly Entrezgene);Acc:416494]	NO
ENSGALG00010005513	657.9906937	0.578218191	0.211539651	2.733379712	0.006268802	0.156031423	TMEM30CP	transmembrane protein 30C, pseudo [Source:NCBI gene (formerly Entrezgene);Acc:418380]	NO
ENSGALG00010016648	18.69485458	-2.048075556	0.749003461	-2.734400656	0.006249395	0.156031423	ADRA2C	adrenoceptor alpha 2C [Source:HGNC Symbol;Acc:HGNC:283]	NO
ENSGALG00010027082	2690.644848	-0.557774923	0.20394439	-2.734936342	0.006239234	0.156031423	SLC26A9	solute carrier family 26 member 9 [Source:HGNC Symbol;Acc:HGNC:14469]	NO
ENSGALG00010028884	1842.03049	-0.570761183	0.208775051	-2.733857233	0.006259718	0.156031423	VAV2	vav guanine nucleotide exchange factor 2 [Source:NCBI gene (formerly Entrezgene);Acc:373938]	NO
ENSGALG00010001510	912.8861673	-0.53661898	0.196637263	-2.728979088	0.006353073	0.15755927	AP1S2	adaptor related protein complex 1 sigma 2 subunit [Source:NCBI gene (formerly Entrezgene);Acc:418621]	NO
ENSGALG00010004333	383.9178429	1.100719315	0.403476807	2.728085715	0.006370305	0.15755927	DIO2	iodothyronine deiodinase 2 [Source:HGNC Symbol;Acc:HGNC:2884]	NO
ENSGALG00010005242	31.71809436	-1.486992887	0.545273136	-2.727060602	0.00639013	0.15755927	CCDC80	coiled-coil domain containing 80 [Source:NCBI gene (formerly Entrezgene);Acc:395074]	NO
ENSGALG00010008534	851.350066	-0.6159144	0.225754412	-2.728249671	0.00636714	0.15755927	RAB33B	RAB33B, member RAS onco family [Source:NCBI gene (formerly Entrezgene);Acc:422441]	NO
ENSGALG00010022925	79.87488966	1.109262492	0.406724432	2.72730725	0.006385355	0.15755927			NO
ENSGALG00010010929	202.3965669	0.719272742	0.263966589	2.724862813	0.006432821	0.158314856	FMC1	formation of mitochondrial complex V assembly factor 1 homolog [Source:HGNC Symbol;Acc:HGNC:26946]	NO
ENSGALG00010007956	395.3601167	0.746385253	0.273994098	2.72409245	0.006447845	0.15838801	HS1BP3	HCLS1 binding protein 3 [Source:HGNC Symbol;Acc:HGNC:24979]	NO
ENSGALG00010021045	1177.472801	-0.751454991	0.276016203	-2.722503177	0.006478941	0.158854931	DPP4	dipeptidyl peptidase 4 [Source:NCBI gene (formerly Entrezgene);Acc:424187]	NO
ENSGALG00010001385	8.742747429	4.034367545	1.482546771	2.721241328	0.006503726	0.159165681	MME	membrane metalloendopeptidase [Source:NCBI gene (formerly Entrezgene);Acc:425031]	NO
ENSGALG00010002649	846.1537619	-0.486696528	0.178934545	-2.719969634	0.006528791	0.159482107	UFL1	UFM1 specific ligase 1 [Source:NCBI gene (formerly Entrezgene);Acc:421804]	NO
ENSGALG00010002752	2658.564857	0.417141195	0.153403584	2.719240224	0.006543207	0.159537708	NDUFA4	NDUFA4, mitochondrial complex associated [Source:NCBI gene (formerly Entrezgene);Acc:772135]	NO
ENSGALG00010003558	15496.1839	0.401778596	0.147885087	2.716829696	0.006591051	0.159867809	TPT1	tumor protein, translationally-controlled 1 [Source:NCBI gene (formerly Entrezgene);Acc:396363]	NO
ENSGALG00010003990	234.4627913	0.963385558	0.355090077	2.713073728	0.006666227	0.159867809	ICA1	islet cell autoantigen 1 [Source:HGNC Symbol;Acc:HGNC:5343]	NO
ENSGALG00010008163	28.7823077	-1.650410726	0.608067898	-2.714188223	0.006643841	0.159867809	CHTF8	chromosome transmission fidelity factor 8 [Source:NCBI gene (formerly Entrezgene);Acc:769609]	NO
ENSGALG00010020228	4884.12579	-0.457531575	0.168594909	-2.713792361	0.006651784	0.159867809	TM9SF3	transmembrane 9 superfamily member 3 [Source:HGNC Symbol;Acc:HGNC:21529]	NO
ENSGALG00010020810	1786.425907	-0.434141162	0.159893054	-2.715197144	0.006623633	0.159867809	IFITM5	interferon induced transmembrane protein 5 [Source:NCBI gene (formerly Entrezgene);Acc:422992]	NO
ENSGALG00010021062	110.6667886	-0.850166156	0.313196979	-2.714477508	0.006638041	0.159867809	MYO9A	myosin IXA [Source:HGNC Symbol;Acc:HGNC:7608]	NO
ENSGALG00010025394	15.31974141	2.904563739	1.070459304	2.713380814	0.006660052	0.159867809	TSHB	thyroid stimulating hormone beta [Source:NCBI gene (formerly Entrezgene);Acc:395937]	NO
ENSGALG00010027136	1443.18254	0.482183937	0.177667073	2.713974678	0.006648125	0.159867809	MAPKAPK2	MAPK activated protein kinase 2 [Source:HGNC Symbol;Acc:HGNC:6887]	NO
ENSGALG00010030105	349.6009246	0.626280056	0.230514962	2.71687378	0.006590173	0.159867809	RAB40B	RAB40B, member RAS onco family [Source:NCBI gene (formerly Entrezgene);Acc:417338]	NO
ENSGALG00010028181	55.67481818	1.2746445	0.46992153	2.71246244	0.006678535	0.159871232	BGLAP	bone gamma-carboxyglutamate protein [Source:NCBI gene (formerly Entrezgene);Acc:396348]	NO
ENSGALG00010010421	377.6344707	0.780101083	0.287937332	2.709273848	0.006743066	0.160954139	POLR2F	RNA polymerase II subunit F [Source:NCBI gene (formerly Entrezgene);Acc:395486]	NO
ENSGALG00010022731	1079.544362	-0.427070144	0.157647583	-2.709018021	0.006748267	0.160954139	LRRC8B	leucine rich repeat containing 8 VRAC subunit B [Source:HGNC Symbol;Acc:HGNC:30692]	NO
ENSGALG00010015216	770.5576852	0.546815188	0.201904249	2.708289655	0.006763097	0.161015612			NO
ENSGALG00010024422	33.0867885	-1.650298204	0.610152398	-2.70473116	0.006835969	0.162270654			NO
ENSGALG00010025580	316.2701165	0.703607706	0.260160815	2.704510687	0.006840507	0.162270654	RASSF7	Ras association domain family member 7 [Source:HGNC Symbol;Acc:HGNC:1166]	NO
ENSGALG00010019772	361.6741092	0.713044903	0.263824776	2.702721535	0.006877434	0.162852673			NO
ENSGALG00010027369	759.7156946	0.640293564	0.237012402	2.701519238	0.006902349	0.163148681			NO
ENSGALG00010012638	158.6410659	0.702609556	0.260242581	2.699825496	0.006937585	0.16368716			NO
ENSGALG00010004385	406.4607855	-1.078114247	0.399808696	-2.696575278	0.007005656	0.164997012	ADAMTS3	ADAM metallopeptidase with thrombospondin type 1 motif 3 [Source:HGNC Symbol;Acc:HGNC:219]	NO
ENSGALG00010005445	2798.648215	-0.454411627	0.168936562	-2.689835881	0.007148717	0.165402173	SFT2D2	SFT2 domain containing 2 [Source:HGNC Symbol;Acc:HGNC:25140]	NO
ENSGALG00010005498	648.6970963	-0.437448776	0.162361671	-2.694285989	0.007053961	0.165402173	SMO	smoothened, frizzled class receptor [Source:NCBI gene (formerly Entrezgene);Acc:395949]	NO
ENSGALG00010007581	80.63627219	-0.866194427	0.321881583	-2.691034445	0.007123084	0.165402173	LPCAT1	lysophosphatidylcholine acyltransferase 1 [Source:HGNC Symbol;Acc:HGNC:25718]	NO
ENSGALG00010013666	1202.22174	0.39428954	0.146554801	2.690389777	0.007136861	0.165402173	COX7B	cytochrome c oxidase subunit 7B [Source:NCBI gene (formerly Entrezgene);Acc:771947]	NO
ENSGALG00010018372	1124.667704	0.703355057	0.261388682	2.690839758	0.007127242	0.165402173	NLGN3	neuroligin 3 [Source:NCBI gene (formerly Entrezgene);Acc:770104]	NO
ENSGALG00010018920	2986.556039	0.783345182	0.291038183	2.691554678	0.007111984	0.165402173	ACAD11	acyl-CoA dehydrogenase family member 11 [Source:HGNC Symbol;Acc:HGNC:30211]	NO
ENSGALG00010021047	449.1713538	-0.709704399	0.26356452	-2.692715996	0.007087261	0.165402173	TMC5	transmembrane channel like 5 [Source:HGNC Symbol;Acc:HGNC:22999]	NO
ENSGALG00010021187	175.3838603	0.716956714	0.266305455	2.692234426	0.007097504	0.165402173	SEMA7A	semaphorin 7A (John Milton Hagen blood group) [Source:NCBI gene (formerly Entrezgene);Acc:415298]	NO
ENSGALG00010021929	44.267266	1.359597105	0.505255833	2.690908279	0.007125778	0.165402173			NO
ENSGALG00010029396	556.3182817	0.507844588	0.188578013	2.693021208	0.007080776	0.165402173	WIPI1	WD repeat domain, phosphoinositide interacting 1 [Source:HGNC Symbol;Acc:HGNC:25471]	NO
ENSGALG00010011018	2714.421748	-0.492425168	0.183109146	-2.689243978	0.007161406	0.165404559	QDPR	quinoid dihydropteridine reductase [Source:NCBI gene (formerly Entrezgene);Acc:426335]	NO
ENSGALG00010023110	812.244261	-0.604425897	0.224818847	-2.688501898	0.007177343	0.165481822	LIMA1	LIM domain and actin binding 1 [Source:HGNC Symbol;Acc:HGNC:24636]	NO
ENSGALG00010002118	95.12060954	0.809532969	0.301380421	2.686083477	0.007229502	0.166159155			NO
ENSGALG00010011006	115.4505744	0.795297903	0.296093617	2.685967742	0.007232007	0.166159155	TMEM64	transmembrane protein 64 [Source:HGNC Symbol;Acc:HGNC:25441]	NO
ENSGALG00010014865	162.016874	-0.885640049	0.329908857	-2.684499154	0.007263857	0.16659966	TLR2	toll like receptor 2 [Source:NCBI gene (formerly Entrezgene);Acc:769014]	NO
ENSGALG00010018587	270.7291536	0.86274896	0.321939925	2.679844572	0.007365635	0.168639682	SRF	serum response factor [Source:NCBI gene (formerly Entrezgene);Acc:396103]	NO
ENSGALG00010003109	91.80799356	0.95597218	0.356809128	2.679225683	0.007379264	0.168657889	ART5	ADP-ribosyltransferase 5 [Source:HGNC Symbol;Acc:HGNC:24049]	NO
ENSGALG00010029240	124.370301	-1.115495906	0.416475769	-2.678417301	0.0073971	0.168772019	MIS12	MIS12, kinetochore complex component [Source:NCBI gene (formerly Entrezgene);Acc:693254]	NO
ENSGALG00010023151	1356.18599	-0.427154662	0.159821161	-2.672704037	0.00752426	0.170783812			NO
ENSGALG00010023515	276.1737482	0.680752373	0.254602864	2.673781284	0.007500135	0.170783812			NO
ENSGALG00010028419	124.8141712	1.162016801	0.434729564	2.672964753	0.007518415	0.170783812			NO
ENSGALG00010023431	828.2047826	0.493874236	0.18482936	2.672055105	0.007538827	0.170819415	BCAR1	BCAR1 scaffold protein, Cas family member [Source:HGNC Symbol;Acc:HGNC:971]	NO
ENSGALG00010002864	167.5343359	-0.718847372	0.269887763	-2.663504871	0.007733129	0.174371307	RNASEH2B	ribonuclease H2 subunit B [Source:NCBI gene (formerly Entrezgene);Acc:418874]	NO
ENSGALG00010017569	1068.963119	-0.728787815	0.273554496	-2.664141246	0.007718515	0.174371307	CLMN	calmin [Source:HGNC Symbol;Acc:HGNC:19972]	NO
ENSGALG00010018568	370.0080646	0.581264251	0.218259255	2.66318261	0.00774054	0.174371307	FAM136A	family with sequence similarity 136 member A [Source:HGNC Symbol;Acc:HGNC:25911]	NO
ENSGALG00010023690	9.784143115	-2.331639419	0.875624609	-2.662829935	0.007748656	0.174371307			NO
ENSGALG00010001800	60.96586289	-0.978647682	0.367622797	-2.662097369	0.007765541	0.174417896			NO
ENSGALG00010023821	1160.311569	-0.503516967	0.189179061	-2.661589319	0.00777727	0.174417896	KANK4	KN motif and ankyrin repeat domains 4 [Source:HGNC Symbol;Acc:HGNC:27263]	NO
ENSGALG00010001829	267.1297566	0.675782041	0.2539987	2.660572832	0.007800785	0.174647227	POLD3	DNA polymerase delta 3, accessory subunit [Source:NCBI gene (formerly Entrezgene);Acc:419053]	NO
ENSGALG00010001606	53.60203894	-1.134188046	0.426621876	-2.658532319	0.007848182	0.175409544	PIGA	phosphatidylinositol glycan anchor biosynthesis class A [Source:NCBI gene (formerly Entrezgene);Acc:418624]	NO
ENSGALG00010002039	71.22682909	0.875662198	0.329542766	2.657203519	0.007879186	0.175505531	AAMDC	adiposis associated, Mth938 domain containing [Source:NCBI gene (formerly Entrezgene);Acc:425610]	NO
ENSGALG00010012091	33.80356199	-1.424516279	0.536093687	-2.657215174	0.007878914	0.175505531			NO
ENSGALG00010009501	279.973935	0.674718712	0.254889689	2.647100851	0.008118514	0.178743147	HGH1	HGH1 homolog [Source:HGNC Symbol;Acc:HGNC:24161]	NO
ENSGALG00010010901	21.05939973	1.490777686	0.562666181	2.649488696	0.008061367	0.178743147			NO
ENSGALG00010011197	17.0351515	2.131564803	0.80492589	2.648150382	0.008093351	0.178743147			NO
ENSGALG00010018465	940.6043844	0.477122334	0.180148737	2.648491138	0.008085197	0.178743147	NAALADL2	N-acetylated alpha-linked acidic dipeptidase like 2 [Source:HGNC Symbol;Acc:HGNC:23219]	NO
ENSGALG00010020572	3498.910557	0.404851797	0.152914504	2.647569626	0.008107266	0.178743147	PPP1R3C	protein phosphatase 1 regulatory subunit 3C [Source:HGNC Symbol;Acc:HGNC:9293]	NO
ENSGALG00010024644	1289.862295	-0.399950955	0.151093106	-2.647049665	0.008119743	0.178743147	EIF6	eukaryotic translation initiation factor 6 [Source:NCBI gene (formerly Entrezgene);Acc:419140]	NO
ENSGALG00010027378	54.69971211	0.961214665	0.362725065	2.649981371	0.008049621	0.178743147	ZBTB47	zinc finger and BTB domain containing 47 [Source:HGNC Symbol;Acc:HGNC:26955]	NO
ENSGALG00010021989	180.0120886	-0.610161283	0.230562003	-2.646408665	0.008135147	0.17878278	NCAPD2	non-SMC condensin I complex subunit D2 [Source:NCBI gene (formerly Entrezgene);Acc:418275]	NO
ENSGALG00010006542	57.63165987	-1.134473044	0.429124532	-2.643691886	0.008200727	0.179348549	RFC3	replication factor C subunit 3 [Source:NCBI gene (formerly Entrezgene);Acc:418907]	NO
ENSGALG00010019916	420.1154501	-0.461772585	0.174672607	-2.643646264	0.008201832	0.179348549	NOC3L	NOC3 like DNA replication regulator [Source:HGNC Symbol;Acc:HGNC:24034]	NO
ENSGALG00010023390	41.70682217	1.445582627	0.54662951	2.644538211	0.008180247	0.179348549	HSPB8	heat shock protein family B (small) member 8 [Source:HGNC Symbol;Acc:HGNC:30171]	NO
ENSGALG00010008155	16.14489206	-1.714151862	0.649167569	-2.640538352	0.008277442	0.180375422	MAP10	microtubule associated protein 10 [Source:HGNC Symbol;Acc:HGNC:29265]	NO
ENSGALG00010009777	622.9324559	-0.817164981	0.309417513	-2.640978441	0.008266698	0.180375422	ST3GAL1	ST3 beta-galactoside alpha-2,3-sialyltransferase 1 [Source:NCBI gene (formerly Entrezgene);Acc:396140]	NO
ENSGALG00010018986	372.91642	0.48611269	0.184131784	2.640025961	0.008289968	0.180375422	CTDSP1	CTD small phosphatase 1 [Source:HGNC Symbol;Acc:HGNC:21614]	NO
ENSGALG00010005860	45.00023888	-2.424802931	0.918848692	-2.63895781	0.008316133	0.180399164	ABI3BP	ABI family member 3 binding protein [Source:HGNC Symbol;Acc:HGNC:17265]	NO
ENSGALG00010014167	297.0547265	-0.543863774	0.206097939	-2.638860812	0.008318513	0.180399164	SLC38A9	solute carrier family 38 member 9 [Source:HGNC Symbol;Acc:HGNC:26907]	NO
ENSGALG00010000173	2718.343559	0.439832714	0.166831943	2.636381894	0.008379537	0.180471064	NIPSNAP1	nipsnap homolog 1 [Source:NCBI gene (formerly Entrezgene);Acc:417018]	NO
ENSGALG00010006078	1614.94409	0.513920729	0.195019675	2.635225026	0.008408152	0.180471064	SPATA13	spermatogenesis associated 13 [Source:HGNC Symbol;Acc:HGNC:23222]	NO
ENSGALG00010013198	520.7225425	0.484173732	0.183802678	2.634203904	0.008433482	0.180471064	CAMLG	calcium modulating ligand [Source:NCBI gene (formerly Entrezgene);Acc:395808]	NO
ENSGALG00010014145	30.99922867	-1.563712773	0.593702152	-2.633833761	0.008442681	0.180471064	METTL11B	N-terminal Xaa-Pro-Lys N-methyltransferase 2 [Source:HGNC Symbol;Acc:HGNC:31932]	NO
ENSGALG00010016500	824.1002595	0.542284602	0.205679046	2.636557351	0.008375204	0.180471064			NO
ENSGALG00010017466	8321.858214	-0.468299614	0.177588042	-2.636999712	0.00836429	0.180471064	SPIA4	serpin family A member 1 [Source:NCBI gene (formerly Entrezgene);Acc:423433]	NO
ENSGALG00010017655	107.5260875	-0.748624105	0.284245504	-2.633723645	0.00844542	0.180471064			NO
ENSGALG00010021090	43.68315559	-1.272403274	0.48293626	-2.634723004	0.008420597	0.180471064	ADM	adrenomedullin [Source:HGNC Symbol;Acc:HGNC:259]	NO
ENSGALG00010023251	92.57181754	1.21085716	0.459695153	2.634043784	0.008437461	0.180471064			NO
ENSGALG00010002722	531.7230522	-0.515089013	0.196191032	-2.625446269	0.008653547	0.181265413	TRIM7.1	tripartite motif containing 7.1 [Source:NCBI gene (formerly Entrezgene);Acc:417040]	NO
ENSGALG00010002978	775.1766794	-0.441489083	0.168222679	-2.624432597	0.008679347	0.181265413	DYNLT3	dynein light chain Tctex-type 3 [Source:NCBI gene (formerly Entrezgene);Acc:418580]	NO
ENSGALG00010008340	14432.91579	-0.626856469	0.238720391	-2.625902484	0.008641957	0.181265413	PDIA4	protein disulfide isomerase family A member 4 [Source:NCBI gene (formerly Entrezgene);Acc:420785]	NO
ENSGALG00010011903	1091.622561	-0.430200639	0.163576418	-2.629967346	0.008539307	0.181265413	LTA4H	leukotriene A4 hydrolase [Source:NCBI gene (formerly Entrezgene);Acc:417918]	NO
ENSGALG00010012732	6918.166196	-0.490342566	0.186894267	-2.62363621	0.008699665	0.181265413	MGST1	microsomal glutathione S-transferase 1 [Source:NCBI gene (formerly Entrezgene);Acc:418178]	NO
ENSGALG00010013325	874.1215496	-0.683259337	0.260304988	-2.624841504	0.008668931	0.181265413	CA2	carbonic anhydrase 2 [Source:NCBI gene (formerly Entrezgene);Acc:396257]	NO
ENSGALG00010013346	15354.82752	0.486014203	0.185096684	2.625731543	0.008646298	0.181265413	HMGCS2	3-hydroxy-3-methylglutaryl-CoA synthase 2 [Source:HGNC Symbol;Acc:HGNC:5008]	NO
ENSGALG00010017937	166.7958364	-0.702550683	0.267433299	-2.627012733	0.008613811	0.181265413	PTPN21	protein tyrosine phosphatase non-receptor type 21 [Source:HGNC Symbol;Acc:HGNC:9651]	NO
ENSGALG00010018659	8.689983842	-3.252847782	1.239119879	-2.62512759	0.00866165	0.181265413			NO
ENSGALG00010018911	578.2862432	-0.534173623	0.20305937	-2.6306278	0.008522732	0.181265413	CNIH1	cornichon family AMPA receptor auxiliary protein 1 [Source:NCBI gene (formerly Entrezgene);Acc:423561]	NO
ENSGALG00010023171	867.8855301	-0.425028787	0.161797439	-2.626919129	0.008616181	0.181265413			NO
ENSGALG00010023204	173.0044319	1.093058926	0.416436592	2.624790779	0.008670223	0.181265413	SRGN	serglycin [Source:HGNC Symbol;Acc:HGNC:9361]	NO
ENSGALG00010023902	197.2240587	-1.303694003	0.495691554	-2.63005087	0.008537209	0.181265413	PTGER3	prostaglandin E receptor 3 [Source:NCBI gene (formerly Entrezgene);Acc:429116]	NO
ENSGALG00010028473	193.8745274	0.895884224	0.341485041	2.623494786	0.008703278	0.181265413	CDC34	cell division cycle 34, ubiqiutin conjugating enzyme [Source:HGNC Symbol;Acc:HGNC:1734]	NO
ENSGALG00010029542	46.70986058	1.199564829	0.456957052	2.62511504	0.00866197	0.181265413	AATK	apoptosis associated tyrosine kinase [Source:HGNC Symbol;Acc:HGNC:21]	NO
ENSGALG00010029610	1276.952793	0.496442223	0.189186028	2.624095597	0.00868794	0.181265413	ERN1	endoplasmic reticulum to nucleus signaling 1 [Source:NCBI gene (formerly Entrezgene);Acc:417414]	NO
ENSGALG00010004837	38.73784019	-1.315449183	0.501621747	-2.622392652	0.008731477	0.181269905	CENPC	centromere protein C [Source:NCBI gene (formerly Entrezgene);Acc:395922]	NO
ENSGALG00010010302	310.4512163	-0.532436783	0.203075187	-2.621870202	0.008744873	0.181269905	WDR36	WD repeat domain 36 [Source:NCBI gene (formerly Entrezgene);Acc:415609]	NO
ENSGALG00010016114	184.5463571	-0.925011139	0.352721256	-2.622498995	0.008728753	0.181269905	HAUS6	HAUS augmin like complex subunit 6 [Source:NCBI gene (formerly Entrezgene);Acc:427238]	NO
ENSGALG00010004979	78.09088049	0.970661681	0.370552381	2.619499241	0.008805897	0.182247396			NO
ENSGALG00010003542	393.4571659	-0.633800929	0.24212593	-2.61764995	0.008853758	0.18294982			NO
ENSGALG00010017543	201.3692998	0.708077541	0.270644399	2.616265264	0.008889747	0.1834051	ZBTB25	zinc finger and BTB domain containing 25 [Source:HGNC Symbol;Acc:HGNC:13112]	NO
ENSGALG00010008240	118.1917927	1.079083793	0.412666859	2.614902966	0.008925281	0.183685961	RCAN2	regulator of calcineurin 2 [Source:HGNC Symbol;Acc:HGNC:3041]	NO
ENSGALG00010018558	56.08137273	0.952611746	0.364333153	2.614672147	0.008931314	0.183685961			NO
ENSGALG00010012470	323.2514433	0.507925681	0.194390027	2.61292047	0.008977219	0.184100517	CHD1	chromodomain helicase DNA binding protein 1Z [Source:NCBI gene (formerly Entrezgene);Acc:395783]	NO
ENSGALG00010013297	70.23505878	-0.837051544	0.320361536	-2.612834093	0.008979488	0.184100517		FCH and mu domain containing endocytic adaptor 2 [Source:HGNC Symbol;Acc:HGNC:25180]	NO
ENSGALG00010018515	302.2402519	0.633073482	0.242374459	2.611964501	0.00900236	0.184281958	SEMA4G	semaphorin 4G [Source:HGNC Symbol;Acc:HGNC:10735]	NO
ENSGALG00010011003	425.6447272	-0.665974926	0.255108094	-2.610559764	0.009039418	0.184752762	FECH	ferrochelatase [Source:NCBI gene (formerly Entrezgene);Acc:374020]	NO
ENSGALG00010011871	1936.294997	-0.497609764	0.190821018	-2.607730373	0.009114472	0.184849361	CCT2	chaperonin containing TCP1 subunit 2 [Source:NCBI gene (formerly Entrezgene);Acc:417846]	NO
ENSGALG00010019521	250.4708572	0.773382109	0.296528329	2.608122168	0.009104046	0.184849361			NO
ENSGALG00010021528	192.5565833	0.652872459	0.250285843	2.608507339	0.009093806	0.184849361	BRPF1	bromodomain and PHD finger containing 1 [Source:NCBI gene (formerly Entrezgene);Acc:427590]	NO
ENSGALG00010022293	1823.181338	-0.727372278	0.278867226	-2.608310372	0.009099041	0.184849361	DNAJC10	DnaJ heat shock protein family (Hsp40) member C10 [Source:HGNC Symbol;Acc:HGNC:24637]	NO
ENSGALG00010023978	109.6347052	-0.736570151	0.28232514	-2.608942837	0.009082241	0.184849361	TFDP2	transcription factor Dp-2 [Source:NCBI gene (formerly Entrezgene);Acc:424780]	NO
ENSGALG00010003133	1643.571478	0.455825411	0.174881929	2.606475196	0.009147945	0.185242361	SAT1	spermidine/spermine N1-acetyltransferase 1 [Source:NCBI gene (formerly Entrezgene);Acc:374006]	NO
ENSGALG00010010528	40.9577797	-1.159095573	0.445249489	-2.60324964	0.009234469	0.186706748	GPD2	glycerol-3-phosphate dehydrogenase 2 [Source:HGNC Symbol;Acc:HGNC:4456]	NO
ENSGALG00010008218	180.6144086	-0.598096854	0.229930984	-2.601201641	0.009289783	0.187376709	ARHGAP42	Rho GTPase activating protein 42 [Source:HGNC Symbol;Acc:HGNC:26545]	NO
ENSGALG00010012943	220.8448237	0.635745002	0.244426334	2.600967708	0.00929612	0.187376709	ASNSD1	asparagine synthetase domain containing 1 [Source:NCBI gene (formerly Entrezgene);Acc:423983]	NO
ENSGALG00010009130	640.3095529	-0.555592789	0.21374921	-2.599274114	0.009342114	0.18801541	HEATR1	HEAT repeat containing 1 [Source:HGNC Symbol;Acc:HGNC:25517]	NO
ENSGALG00010019495	71.65788027	-0.980967843	0.37760614	-2.597859885	0.009380676	0.188502826	EMP2	epithelial membrane protein 2 [Source:HGNC Symbol;Acc:HGNC:3334]	NO
ENSGALG00010021532	86.40084427	-0.905515942	0.349074373	-2.594048756	0.009485303	0.190024174	DPP10	dipeptidyl peptidase like 10 [Source:HGNC Symbol;Acc:HGNC:20823]	NO
ENSGALG00010029422	3465.373609	-0.448718052	0.172973829	-2.594138392	0.009482831	0.190024174	EIF4H	eukaryotic translation initiation factor 4H [Source:NCBI gene (formerly Entrezgene);Acc:417490]	NO
ENSGALG00010008045	104.0182242	-1.188358208	0.458363199	-2.592612606	0.009524999	0.190383099	DCDC2	doublecortin domain containing 2 [Source:HGNC Symbol;Acc:HGNC:18141]	NO
ENSGALG00010021036	76.19437292	-1.120710602	0.432314054	-2.592352926	0.009532193	0.190383099	E2F8	E2F transcription factor 8 [Source:HGNC Symbol;Acc:HGNC:24727]	NO
ENSGALG00010027548	6333.136979	0.445429003	0.17199561	2.589769608	0.009604018	0.191526571	PCBP4	poly(rC) binding protein 4 [Source:HGNC Symbol;Acc:HGNC:8652]	NO
ENSGALG00010027870	341.4654903	0.671439091	0.25934644	2.588965906	0.009626463	0.191683288	HAX1	HCLS1 associated protein X-1 [Source:HGNC Symbol;Acc:HGNC:16915]	NO
ENSGALG00010009398	335.9695262	0.646968564	0.249991213	2.587965221	0.009654473	0.19175102	WTIP	WT1 interacting protein [Source:HGNC Symbol;Acc:HGNC:20964]	NO
ENSGALG00010014180	1770.678477	0.633902501	0.244957874	2.587802106	0.009659045	0.19175102	SLC19A1	solute carrier family 19 member 1 [Source:NCBI gene (formerly Entrezgene);Acc:424034]	NO
ENSGALG00010010196	13.1431495	2.353260477	0.909765738	2.586666413	0.009690936	0.191804644	EFCAB10	EF-hand calcium binding domain 10 [Source:HGNC Symbol;Acc:HGNC:34531]	NO
ENSGALG00010027975	511.9213319	-0.614529422	0.237575191	-2.586673383	0.00969074	0.191804644	IQSEC1	IQ motif and Sec7 domain ArfGEF 1 [Source:HGNC Symbol;Acc:HGNC:29112]	NO
ENSGALG00010005891	283.8354501	0.640719194	0.247859049	2.585014337	0.009737495	0.192268713	RNF6	ring finger protein 6 [Source:HGNC Symbol;Acc:HGNC:10069]	NO
ENSGALG00010023819	98.02967673	0.830784996	0.321412125	2.584796686	0.009743643	0.192268713	BIN2	bridging integrator 2 [Source:NCBI gene (formerly Entrezgene);Acc:777552]	NO
ENSGALG00010023042	84.18646248	-0.943150345	0.365153782	-2.582885324	0.009797788	0.193047279			NO
ENSGALG00010008742	11.68321364	-2.47170049	0.957585547	-2.581179819	0.009846328	0.193227482			NO
ENSGALG00010016939	2086.935792	0.609896712	0.236442477	2.57947184	0.009895153	0.193227482	FAM234A	family with sequence similarity 234 member A [Source:HGNC Symbol;Acc:HGNC:14163]	NO
ENSGALG00010018087	137.7337264	-0.684779874	0.265378316	-2.580391212	0.009868845	0.193227482			NO
ENSGALG00010021014	113.5369736	0.787643767	0.305327009	2.57967276	0.009889398	0.193227482	FBXL15	F-box and leucine rich repeat protein 15 [Source:HGNC Symbol;Acc:HGNC:28155]	NO
ENSGALG00010023206	73.81646878	0.994435103	0.385241831	2.581326906	0.009842133	0.193227482	HSPB9	heat shock protein family B (small) member 9 [Source:NCBI gene (formerly Entrezgene);Acc:428310]	NO
ENSGALG00010028007	306.4707875	0.558701695	0.216491056	2.580714902	0.009859597	0.193227482	STK11	serine/threonine kinase 11 [Source:NCBI gene (formerly Entrezgene);Acc:420105]	NO
ENSGALG00010024635	59.12455581	1.220598372	0.473350724	2.578634215	0.009919176	0.193409212			NO
ENSGALG00010007768	15.55978256	2.055121576	0.797267622	2.577706056	0.009945856	0.193642138			NO
ENSGALG00010024274	17.67578459	1.834374846	0.711991047	2.576401562	0.009983463	0.194086786	ACSBG1	acyl-CoA synthetase bubblegum family member 1 [Source:HGNC Symbol;Acc:HGNC:29567]	NO
ENSGALG00010020097	4252.574742	0.605499786	0.23535118	2.572750161	0.010089401	0.195856588	RETSAT	retinol saturase [Source:HGNC Symbol;Acc:HGNC:25991]	NO
ENSGALG00010028579	275.6528622	0.697518353	0.271267848	2.571327043	0.010130961	0.196373279	OCLN	occludin [Source:NCBI gene (formerly Entrezgene);Acc:396026]	NO
ENSGALG00010014267	699.6032983	-0.447337006	0.174016957	-2.570651817	0.010150732	0.196466754	SCFD2	sec1 family domain containing 2 [Source:HGNC Symbol;Acc:HGNC:30676]	NO
ENSGALG00010026611	76.36244952	0.829779147	0.322860783	2.57008343	0.010167403	0.196500006			NO
ENSGALG00010002356	176.0482389	1.30994078	0.510049919	2.568259949	0.010221048	0.197246708	WNT11	Wnt family member 11 [Source:NCBI gene (formerly Entrezgene);Acc:395562]	NO
ENSGALG00010020375	1559.467237	-0.558754755	0.217605394	-2.567743127	0.010236298	0.197251358	LRPPRC	leucine rich pentatricopeptide repeat containing [Source:HGNC Symbol;Acc:HGNC:15714]	NO
ENSGALG00010024541	333.9167784	0.698629471	0.27220983	2.566510809	0.010272742	0.197663807	WIPF2	WAS/WASL interacting protein family member 2 [Source:HGNC Symbol;Acc:HGNC:30923]	NO
ENSGALG00010025261	337.044574	-0.602630803	0.234954178	-2.56488652	0.010320955	0.198301164			NO
ENSGALG00010016752	76.93701748	-1.674695017	0.653066345	-2.564356639	0.010336727	0.19831426	TLR5		NO
ENSGALG00010015698	420.0012619	-0.632054353	0.246666786	-2.562381275	0.010395712	0.199155178	TNFAIP2	TNF alpha induced protein 2 [Source:HGNC Symbol;Acc:HGNC:11895]	NO
ENSGALG00010001422	795.4071901	0.486810172	0.190074523	2.561154251	0.010432502	0.199217517	AP1S1	adaptor related protein complex 1 subunit sigma 1 [Source:HGNC Symbol;Acc:HGNC:559]	NO
ENSGALG00010004662	492.3924961	0.479474439	0.187177682	2.561600479	0.01041911	0.199217517			NO
ENSGALG00010017615	1058.033128	-0.650255519	0.25393099	-2.56075684	0.010444443	0.199217517	AGTRAP	angiotensin II receptor associated protein [Source:HGNC Symbol;Acc:HGNC:13539]	NO
ENSGALG00010018396	484.2961201	-0.683894364	0.267144013	-2.560021299	0.010466575	0.199350328	TBL1XR1	transducin beta like 1 X-linked receptor 1 [Source:NCBI gene (formerly Entrezgene);Acc:426284]	NO
ENSGALG00010007381	3146.379564	0.704311445	0.275189784	2.559366245	0.01048632	0.199437363	EGFR	epidermal growth factor receptor [Source:NCBI gene (formerly Entrezgene);Acc:396494]	NO
ENSGALG00010004220	113.2640811	0.854826226	0.334280272	2.557214102	0.010551425	0.199625696			NO
ENSGALG00010006396	12.15027276	2.482560438	0.971066128	2.556530771	0.010572172	0.199625696			NO
ENSGALG00010006953	2727.422317	0.425455966	0.166373749	2.557230137	0.010550939	0.199625696	MAP1LC3B	microtubule associated protein 1 light chain 3 beta [Source:NCBI gene (formerly Entrezgene);Acc:427559]	NO
ENSGALG00010010552	29.15209354	-2.839960544	1.110857146	-2.556548837	0.010571623	0.199625696			NO
ENSGALG00010028480	1016.674797	0.427862024	0.167359601	2.55654304	0.010571799	0.199625696	F11R	F11 receptor [Source:HGNC Symbol;Acc:HGNC:14685]	NO
ENSGALG00010002413	228.2369362	-0.563773025	0.220738088	-2.554036005	0.010648224	0.200773266	TSSC1	tumor suppressing subtransferable candidate 1 [Source:NCBI gene (formerly Entrezgene);Acc:421916]	NO
ENSGALG00010011424	8701.241486	0.35953411	0.140868288	2.552271449	0.01070231	0.201503952	ACADL	acyl-CoA dehydrogenase, long chain [Source:NCBI gene (formerly Entrezgene);Acc:424005]	NO
ENSGALG00010008186	164.4140859	0.593578587	0.232736543	2.550431402	0.010758969	0.201991967	NOP53	NOP53 ribosome biogenesis factor [Source:HGNC Symbol;Acc:HGNC:4333]	NO
ENSGALG00010026205	14886.77685	-0.772632385	0.302917424	-2.550636989	0.010752626	0.201991967			NO
ENSGALG00010009149	33.14985748	-2.053430626	0.805636941	-2.548828785	0.010808535	0.20216999	FUT4	fucosyltransferase 4 [Source:NCBI gene (formerly Entrezgene);Acc:428092]	NO
ENSGALG00010018806	2461.729507	0.688855669	0.270284365	2.548633059	0.010814602	0.20216999	GCH1	GTP cyclohydrolase 1 [Source:NCBI gene (formerly Entrezgene);Acc:396146]	NO
ENSGALG00010019717	66.01146573	-0.934156315	0.366486139	-2.54895401	0.010804655	0.20216999	ZRANB3	zinc finger RANBP2-type containing 3 [Source:HGNC Symbol;Acc:HGNC:25249]	NO
ENSGALG00010004308	839.8791019	-0.44799505	0.175870743	-2.5472972	0.010856093	0.202404651	DSG2	desmoglein 2 [Source:HGNC Symbol;Acc:HGNC:3049]	NO
ENSGALG00010024741	254.8758127	0.656270776	0.257640221	2.54723728	0.010857958	0.202404651	RILPL2	Rab interacting lysosomal protein like 2 [Source:HGNC Symbol;Acc:HGNC:28787]	NO
ENSGALG00010018430	154.6905842	0.85321224	0.335189755	2.54546038	0.010913375	0.203149535	PYROXD2	pyridine nucleotide-disulphide oxidoreductase domain 2 [Source:NCBI gene (formerly Entrezgene);Acc:425345]	NO
ENSGALG00010030109	221.8093346	0.999683924	0.392834305	2.544797927	0.010934099	0.20324743	FBF1	Fas binding factor 1 [Source:NCBI gene (formerly Entrezgene);Acc:770159]	NO
ENSGALG00010007067	528.4635518	-0.554908046	0.218355887	-2.541301058	0.011044078	0.204424323	CASP3	caspase 3 [Source:NCBI gene (formerly Entrezgene);Acc:395476]	NO
ENSGALG00010016612	25.59048121	2.102451073	0.82723094	2.541552752	0.011036129	0.204424323	GRIA1	glutamate ionotropic receptor AMPA type subunit 1 [Source:NCBI gene (formerly Entrezgene);Acc:414893]	NO
ENSGALG00010025787	64.28438895	1.463517193	0.575889998	2.541313788	0.011043676	0.204424323	KCNE4	potassium voltage-gated channel subfamily E regulatory subunit 4 [Source:HGNC Symbol;Acc:HGNC:6244]	NO
ENSGALG00010015043	401.4854914	0.947999744	0.373128135	2.540681484	0.011063666	0.204498869	COQ10B	coenzyme Q10B [Source:NCBI gene (formerly Entrezgene);Acc:424057]	NO
ENSGALG00010005389	16.71297566	-2.546012566	1.002773092	-2.538971763	0.01111788	0.204641096	MCM10	minichromosome maintenance 10 replication initiation factor [Source:HGNC Symbol;Acc:HGNC:18043]	NO
ENSGALG00010018038	107.8518412	1.184266302	0.466436527	2.538965613	0.011118075	0.204641096			NO
ENSGALG00010023094	727.0863332	-0.425954884	0.167740537	-2.539367592	0.011105307	0.204641096	CCDC32	coiled-coil domain containing 32 [Source:NCBI gene (formerly Entrezgene);Acc:423009]	NO
ENSGALG00010023995	295.4262483	-1.030569771	0.406035141	-2.538129504	0.011144674	0.204843777			NO
ENSGALG00010007632	28.44035136	1.445158127	0.569651408	2.536916625	0.011183358	0.204981447			NO
ENSGALG00010016875	243.4666272	0.673675009	0.26550649	2.537320306	0.01117047	0.204981447	SESN2	sestrin 2 [Source:HGNC Symbol;Acc:HGNC:20746]	NO
ENSGALG00010024034	30.62701136	1.490448206	0.587777049	2.535737332	0.011221086	0.205386516	LRP2	LDL receptor related protein 2 [Source:HGNC Symbol;Acc:HGNC:6694]	NO
ENSGALG00010016647	572.5705869	2.354376174	0.928956324	2.534431504	0.011262994	0.205580934	EGR1	early growth response 1 [Source:NCBI gene (formerly Entrezgene);Acc:373931]	NO
ENSGALG00010016914	119.6274186	-1.366186452	0.538978285	-2.534770863	0.01125209	0.205580934	PDIA2	protein disulfide isomerase family A member 2 [Source:HGNC Symbol;Acc:HGNC:14180]	NO
ENSGALG00010008134	183.46983	-0.624406105	0.24664247	-2.531624438	0.011353552	0.20662624	SLC2A13	solute carrier family 2 member 13 [Source:HGNC Symbol;Acc:HGNC:15956]	NO
ENSGALG00010008159	207.8764153	0.938737773	0.370867278	2.531196009	0.011367431	0.20662624	SUPT3H	SPT3 homolog, SAGA and STAGA complex [Source:NCBI gene (formerly Entrezgene);Acc:422053]	NO
ENSGALG00010018277	288.7853388	0.906747747	0.358191653	2.531459734	0.011358886	0.20662624			NO
ENSGALG00010007991	894.0541506	0.452806264	0.179072929	2.528613713	0.011451398	0.207615443	PCF11	PCF11 cleavage and polyadenylation factor subunit [Source:HGNC Symbol;Acc:HGNC:30097]	NO
ENSGALG00010024424	322.8446202	-0.595819313	0.235636667	-2.528550933	0.011453447	0.207615443	SAMHD1	SAM and HD domain containing deoxynucleoside triphosphate triphosphohydrolase 1 [Source:NCBI gene (formerly Entrezgene);Acc:419125]	NO
ENSGALG00010005363	4122.277947	-0.381319789	0.150979169	-2.525645044	0.01154861	0.20880636	RDX	radixin [Source:NCBI gene (formerly Entrezgene);Acc:395511]	NO
ENSGALG00010011414	9951.847883	0.348753799	0.138088888	2.52557469	0.011550923	0.20880636	PABPC1	poly(A) binding protein cytoplasmic 1 [Source:NCBI gene (formerly Entrezgene);Acc:430997]	NO
ENSGALG00010009612	3949.075512	-0.362057674	0.14338696	-2.525039065	0.011568543	0.208837625	DERL1	derlin 1 [Source:NCBI gene (formerly Entrezgene);Acc:420350]	NO
ENSGALG00010006343	2871.403254	-0.491263654	0.194708644	-2.523070594	0.011633504	0.209136489	SEC23A	SEC23 homolog A, COPII coat complex component [Source:HGNC Symbol;Acc:HGNC:10701]	NO
ENSGALG00010009530	84.98890859	1.832600329	0.726469952	2.522609948	0.011648753	0.209136489	KIF3C	kinesin family member 3C [Source:HGNC Symbol;Acc:HGNC:6321]	NO
ENSGALG00010016453	207.4120587	1.175190156	0.465850715	2.522675437	0.011646584	0.209136489	MYCL	MYCL proto-oncogene, bHLH transcription factor [Source:HGNC Symbol;Acc:HGNC:7555]	NO
ENSGALG00010027783	47.61520516	1.696703487	0.672571448	2.522711142	0.011645402	0.209136489			NO
ENSGALG00010011972	412.3687084	-0.505618836	0.200647977	-2.519929897	0.011737821	0.210448079	IPO11	importin 11 [Source:HGNC Symbol;Acc:HGNC:20628]	NO
ENSGALG00010011426	437.7918552	-0.568637752	0.225955134	-2.516595845	0.011849467	0.212160341	NQO2	N-ribosyldihydronicotinamide:quinone reductase 2 [Source:HGNC Symbol;Acc:HGNC:7856]	NO
ENSGALG00010025629	4923.093861	0.430263728	0.171191918	2.513341359	0.011959355	0.213836525	ST6GAL1	ST6 beta-galactoside alpha-2,6-sialyltransferase 1 [Source:NCBI gene (formerly Entrezgene);Acc:396169]	NO
ENSGALG00010008309	11.54990267	2.382782887	0.9492598	2.510148314	0.012068046	0.215486773			NO
ENSGALG00010021489	1277.239113	0.497763502	0.198400025	2.50888831	0.012111177	0.215963488	CNPPD1	cyclin Pas1/PHO80 domain containing 1 [Source:NCBI gene (formerly Entrezgene);Acc:424204]	NO
ENSGALG00010018886	311.6940387	0.584186819	0.233002672	2.507210815	0.012168811	0.216612602			NO
ENSGALG00010029386	26.78103585	-1.306572055	0.521196538	-2.506870169	0.012180544	0.216612602	SLC16A6	solute carrier family 16 member 6 [Source:HGNC Symbol;Acc:HGNC:10927]	NO
ENSGALG00010005790	391.7170155	-2.007254705	0.80095518	-2.506076188	0.012207931	0.216806259	MUSK	muscle associated receptor tyrosine kinase [Source:NCBI gene (formerly Entrezgene);Acc:373897]	NO
ENSGALG00010010161	1251.343193	-0.472335264	0.188588296	-2.504584192	0.012259542	0.21684375	SEPSECS	Sep (O-phosphoserine) tRNA:Sec (selenocysteine) tRNA synthase [Source:NCBI gene (formerly Entrezgene);Acc:422808]	NO
ENSGALG00010016921	562.3259537	-0.454016424	0.181244695	-2.504991515	0.012245433	0.21684375	EFL1	elongation factor like GTPase 1 [Source:NCBI gene (formerly Entrezgene);Acc:415467]	NO
ENSGALG00010023056	13.25774327	1.874932503	0.748405447	2.505236311	0.012236961	0.21684375	SAG	S-antigen visual arrestin [Source:HGNC Symbol;Acc:HGNC:10521]	NO
ENSGALG00010012685	2594.264487	-0.603080373	0.240987519	-2.502537793	0.012330646	0.217808265	NPTXR	neuronal pentraxin receptor [Source:HGNC Symbol;Acc:HGNC:7954]	NO
ENSGALG00010005317	802.5053766	-0.403563868	0.161323442	-2.501582312	0.01236397	0.218103746	CHCHD3	coiled-coil-helix-coiled-coil-helix domain containing 3 [Source:HGNC Symbol;Acc:HGNC:21906]	NO
ENSGALG00010002087	102.2750046	-1.049143948	0.419556059	-2.500604924	0.01239814	0.218413347	POLA1	DNA polymerase alpha 1, catalytic subunit [Source:HGNC Symbol;Acc:HGNC:9173]	NO
ENSGALG00010009080	17.94371475	1.724380633	0.689945803	2.499298676	0.012443938	0.218926688	TLL1	tolloid like 1 [Source:NCBI gene (formerly Entrezgene);Acc:395441]	NO
ENSGALG00010015555	4606.090891	0.454676014	0.181996853	2.498263058	0.012480354	0.219222317	PNRC2	proline rich nuclear receptor coactivator 2 [Source:NCBI gene (formerly Entrezgene);Acc:419688]	NO
ENSGALG00010029529	175.2212448	0.627359685	0.251157586	2.497872732	0.012494104	0.219222317	TEPSIN	TEPSIN adaptor related protein complex 4 accessory protein [Source:HGNC Symbol;Acc:HGNC:26458]	NO
ENSGALG00010014156	8625.935974	-0.402820655	0.161373015	-2.496208264	0.012552888	0.219960067	CD164	CD164 molecule [Source:HGNC Symbol;Acc:HGNC:1632]	NO
ENSGALG00010012883	988.4204988	-0.397985468	0.159611302	-2.493466715	0.012650244	0.221370855	DCAF13	DDB1 and CUL4 associated factor 13 [Source:NCBI gene (formerly Entrezgene);Acc:420263]	NO
ENSGALG00010000561	1052.068844	0.508365512	0.204230286	2.489177885	0.012803888	0.223464412			NO
ENSGALG00010010949	672.4098351	-0.482995868	0.194002324	-2.489639602	0.012787269	0.223464412	FZD3	frizzled class receptor 3 [Source:NCBI gene (formerly Entrezgene);Acc:395572]	NO
ENSGALG00010003027	334.1871997	0.974195348	0.391461544	2.4886106	0.012824334	0.223524403	SCIN	scinderin [Source:NCBI gene (formerly Entrezgene);Acc:420588]	NO
ENSGALG00010025869	268.0877471	-0.503048267	0.202259238	-2.487146055	0.012877252	0.224149464	FASTKD2	FAST kinase domains 2 [Source:HGNC Symbol;Acc:HGNC:29160]	NO
ENSGALG00010005249	8.730195009	-2.980889115	1.199325066	-2.485472203	0.012937969	0.224908452	PDGFD	platelet derived growth factor D [Source:NCBI gene (formerly Entrezgene);Acc:418978]	NO
ENSGALG00010028608	591.6591591	0.597794053	0.24064386	2.484144213	0.01298632	0.225450758	MIGA2	mitoguardin 2 [Source:HGNC Symbol;Acc:HGNC:23621]	NO
ENSGALG00010025962	18.45040477	-1.753710233	0.706194442	-2.483324888	0.013016231	0.225671916			NO
ENSGALG00010014504	4224.13244	-0.471407978	0.19002767	-2.480733352	0.013111241	0.226291486	SEC63	SEC63 homolog, protein translocation regulator [Source:HGNC Symbol;Acc:HGNC:21082]	NO
ENSGALG00010018717	36.71514079	-1.488634976	0.600141724	-2.480472389	0.013120843	0.226291486	MEIOB	meiosis specific with OB-fold [Source:HGNC Symbol;Acc:HGNC:28569]	NO
ENSGALG00010025839	121.358944	-0.878033479	0.353812591	-2.481634349	0.01307814	0.226291486			NO
ENSGALG00010029375	264.1727356	0.955973479	0.385337274	2.480874664	0.013106045	0.226291486	JMJD6	arginine demethylase and lysine hydroxylase [Source:NCBI gene (formerly Entrezgene);Acc:417355]	NO
ENSGALG00010005433	90.59107274	1.69462566	0.68372608	2.47851546	0.013193039	0.226326732	GPC5	glypican 5 [Source:HGNC Symbol;Acc:HGNC:4453]	NO
ENSGALG00010009562	7600.097783	1.037234477	0.418401786	2.479039317	0.013173678	0.226326732	HADHB	hydroxyacyl-CoA dehydrogenase/3-ketoacyl-CoA thiolase/enoyl-CoA hydratase (trifunctional protein), beta subunit [Source:NCBI gene (formerly Entrezgene);Acc:421995]	NO
ENSGALG00010020183	503.9440629	-0.52052635	0.210051916	-2.478084271	0.013208994	0.226326732	XPNPEP1	X-prolyl aminopeptidase 1 [Source:HGNC Symbol;Acc:HGNC:12822]	NO
ENSGALG00010024314	672.1874675	-0.410374428	0.165553441	-2.478803375	0.013182395	0.226326732	ITFG1	integrin alpha FG-GAP repeat containing 1 [Source:NCBI gene (formerly Entrezgene);Acc:415742]	NO
ENSGALG00010027131	3407.931651	0.465677524	0.187876054	2.478642242	0.013188351	0.226326732	UBA52	ubiquitin A-52 residue ribosomal protein fusion product 1 [Source:NCBI gene (formerly Entrezgene);Acc:395958]	NO
ENSGALG00010027908	474.1919492	0.599591283	0.242004743	2.47760137	0.013226883	0.226338146	PBXIP1	PBX homeobox interacting protein 1 [Source:HGNC Symbol;Acc:HGNC:21199]	NO
ENSGALG00010003077	3331.179032	0.439577479	0.177456659	2.477097683	0.013245564	0.226348161	EIF2S3	eukaryotic translation initiation factor 2 subunit gamma [Source:NCBI gene (formerly Entrezgene);Acc:418597]	NO
ENSGALG00010022304	1095.706071	-0.431150296	0.174085565	-2.476657364	0.013261915	0.226348161	ADAP1	ArfGAP with dual PH domains 1 [Source:HGNC Symbol;Acc:HGNC:16486]	NO
ENSGALG00010029508	47.71269584	-1.031847982	0.416781193	-2.475754664	0.01329549	0.226626894			NO
ENSGALG00010002135	12287.66599	-0.585288778	0.236504443	-2.474747495	0.01333304	0.226972562	ELOVL5	ELOVL fatty acid elongase 5 [Source:NCBI gene (formerly Entrezgene);Acc:428646]	NO
ENSGALG00010015158	229.1162615	0.558719002	0.225820814	2.474169638	0.013354627	0.227045932	PIN4	peptidylprolyl cis/trans isomerase, NIMA-interacting 4 [Source:HGNC Symbol;Acc:HGNC:8992]	NO
ENSGALG00010004131	58.86826355	0.977678102	0.395438919	2.472387151	0.013421408	0.227827515	NUDT6	nudix hydrolase 6 [Source:HGNC Symbol;Acc:HGNC:8053]	NO
ENSGALG00010029272	11.35006556	2.204448951	0.891760836	2.472018125	0.01343527	0.227827515			NO
ENSGALG00010000166	448.6088457	0.45416844	0.183970913	2.468696987	0.013560599	0.228884254	PFDN6	prefoldin subunit 6 [Source:HGNC Symbol;Acc:HGNC:4926]	NO
ENSGALG00010002364	1062.243572	0.75025209	0.303984264	2.468062262	0.013584669	0.228884254	VSNL1	visinin like 1 [Source:NCBI gene (formerly Entrezgene);Acc:396189]	NO
ENSGALG00010005684	10.07082517	2.330173161	0.943819661	2.468875419	0.01355384	0.228884254			NO
ENSGALG00010020321	2049.198802	0.502754602	0.203674854	2.468417636	0.013571188	0.228884254	SZRD1	SUZ RNA binding domain containing 1 [Source:NCBI gene (formerly Entrezgene);Acc:419462]	NO
ENSGALG00010027148	728.631058	0.433939864	0.175753588	2.469024209	0.013548205	0.228884254	ELL	elongation factor for RNA polymerase II [Source:NCBI gene (formerly Entrezgene);Acc:420124]	NO
ENSGALG00010014578	57.2617899	1.043529639	0.423027535	2.466812566	0.013632169	0.229390487			NO
ENSGALG00010004085	576.7514618	0.442004576	0.179234468	2.46606906	0.013660499	0.229557119	RB1CC1	RB1 inducible coiled-coil 1 [Source:HGNC Symbol;Acc:HGNC:15574]	NO
ENSGALG00010020226	1791.943766	-0.378809292	0.153646873	-2.465453967	0.013683976	0.229557119	C22H8ORF4	transcriptional and immune response regulator [Source:HGNC Symbol;Acc:HGNC:1357]	NO
ENSGALG00010021400	159.7133419	0.641613426	0.260270501	2.4651792	0.013694474	0.229557119	B4GALT2	beta-1,4-galactosyltransferase 2 [Source:NCBI gene (formerly Entrezgene);Acc:396122]	NO
ENSGALG00010014944	122056.3657	-0.515841275	0.209472059	-2.462577954	0.013794218	0.230934544	FGB	fibrinogen beta chain [Source:NCBI gene (formerly Entrezgene);Acc:373926]	NO
ENSGALG00010024542	554.5087834	-0.695003736	0.282526096	-2.459962979	0.013895135	0.232328069	ZNFX1	zinc finger NFX1-type containing 1 [Source:HGNC Symbol;Acc:HGNC:29271]	NO
ENSGALG00010002371	285.6759525	0.864267202	0.351457141	2.459097003	0.013928698	0.232420139	BAG3	BAG cochaperone 3 [Source:HGNC Symbol;Acc:HGNC:939]	NO
ENSGALG00010021892	357.3098015	0.600518307	0.244221491	2.458908529	0.013936012	0.232420139	NDUFV1	NADH:ubiquinone oxidoreductase core subunit V1 [Source:NCBI gene (formerly Entrezgene);Acc:430210]	NO
ENSGALG00010000034	124450.0704	0.365325462	0.1487131	2.456578895	0.0140267	0.232724508	CYTB	cytochrome b [Source:NCBI gene (formerly Entrezgene);Acc:63549472]	NO
ENSGALG00010000606	213.2540324	-0.741023826	0.301614552	-2.456857006	0.014015846	0.232724508	UBE2QL1	ubiquitin conjugating enzyme E2 Q family like 1 [Source:HGNC Symbol;Acc:HGNC:37269]	NO
ENSGALG00010002792	1805.553197	-0.969614807	0.394532738	-2.45762826	0.013985786	0.232724508			NO
ENSGALG00010013156	67.16719113	1.438531452	0.585756761	2.455851216	0.014055134	0.232724508	ABCC9	ATP binding cassette subfamily C member 9 [Source:HGNC Symbol;Acc:HGNC:60]	NO
ENSGALG00010018887	95.81153222	-1.029121046	0.418939395	-2.456491462	0.014030114	0.232724508	ADAMTS17	ADAM metallopeptidase with thrombospondin type 1 motif 17 [Source:HGNC Symbol;Acc:HGNC:17109]	NO
ENSGALG00010023279	1201.982059	0.475486242	0.193624461	2.455713695	0.014060513	0.232724508	FA2H	fatty acid 2-hydroxylase [Source:HGNC Symbol;Acc:HGNC:21197]	NO
ENSGALG00010005787	133.6594758	0.938670399	0.382511006	2.453969648	0.014128891	0.233562114			NO
ENSGALG00010012711	352.0839952	-0.459756312	0.187390005	-2.453472972	0.014148417	0.233591078	ELL2	elongation factor for RNA polymerase II 2 [Source:HGNC Symbol;Acc:HGNC:17064]	NO
ENSGALG00010007708	57.18178799	1.286304392	0.524404665	2.452885106	0.014171559	0.233679592			NO
ENSGALG00010004082	149.202253	-0.77288115	0.315338201	-2.450959466	0.0142476	0.234437703	FAM241A	family with sequence similarity 241 member A [Source:HGNC Symbol;Acc:HGNC:26813]	NO
ENSGALG00010017495	325.4616775	-0.595422819	0.242948639	-2.450817675	0.014253213	0.234437703	NT5M	5',3'-nucleotidase, mitochondrial [Source:HGNC Symbol;Acc:HGNC:15769]	NO
ENSGALG00010023164	756.0844061	0.502022562	0.204900595	2.450078593	0.014282504	0.234625828	NKIRAS2	NFKB inhibitor interacting Ras like 2 [Source:NCBI gene (formerly Entrezgene);Acc:420032]	NO
ENSGALG00010001817	12820.94866	0.42422654	0.173350816	2.447213984	0.014396534	0.235088346	SLC25A6	solute carrier family 25 member 6 [Source:NCBI gene (formerly Entrezgene);Acc:374072]	NO
ENSGALG00010005111	302.9119021	-0.643041678	0.262585873	-2.448881463	0.01433006	0.235088346	RASSF6	Ras association domain family member 6 [Source:HGNC Symbol;Acc:HGNC:20796]	NO
ENSGALG00010013446	507.1156548	0.574469969	0.234728975	2.44737561	0.014390079	0.235088346	ATP5I	ATP synthase, H+ transporting, mitochondrial Fo complex subunit E [Source:NCBI gene (formerly Entrezgene);Acc:769146]	NO
ENSGALG00010021550	229.1716791	0.551841682	0.225444273	2.447796409	0.014373285	0.235088346	MAP2K3	mitogen-activated protein kinase kinase 3 [Source:NCBI gene (formerly Entrezgene);Acc:416496]	NO
ENSGALG00010022143	62.10183671	1.04204859	0.425825699	2.447124711	0.0144001	0.235088346	MATCAP1	microtubule associated tyrosine carboxypeptidase 1 [Source:HGNC Symbol;Acc:HGNC:34408]	NO
ENSGALG00010019412	354.6196703	0.587206664	0.240108829	2.44558547	0.014461717	0.23580134			NO
ENSGALG00010013672	1527.637489	0.471319125	0.192840075	2.444093253	0.014521672	0.235900889			NO
ENSGALG00010022145	169.7082822	0.849641377	0.347510544	2.444936973	0.014487746	0.235900889	P2RX2	purinergic receptor P2X 2 [Source:HGNC Symbol;Acc:HGNC:15459]	NO
ENSGALG00010029505	363.4829158	0.476148354	0.194814077	2.444116773	0.014520726	0.235900889	VEZF1	vascular endothelial zinc finger 1 [Source:NCBI gene (formerly Entrezgene);Acc:417664]	NO
ENSGALG00010021165	623.267937	-0.577572828	0.236469437	-2.442484051	0.014586574	0.236662663	PTRF	polymerase I and transcript release factor [Source:NCBI gene (formerly Entrezgene);Acc:396006]	NO
ENSGALG00010001541	22.60460452	1.653183693	0.677044049	2.441766818	0.014615584	0.236794953			NO
ENSGALG00010016804	1074.136726	-0.647332514	0.265148946	-2.441391993	0.014630764	0.236794953	CSF1R	colony stimulating factor 1 receptor [Source:NCBI gene (formerly Entrezgene);Acc:396406]	NO
ENSGALG00010023212	684.2999659	-0.588432809	0.241167014	-2.439939022	0.014689741	0.237457048	RIMBP2	RIMS binding protein 2 [Source:NCBI gene (formerly Entrezgene);Acc:374105]	NO
ENSGALG00010007590	93.45109967	0.917114611	0.376057152	2.43876391	0.014737593	0.237937898	FBXW7	F-box and WD repeat domain containing 7 [Source:NCBI gene (formerly Entrezgene);Acc:422481]	NO
ENSGALG00010004394	938.5128044	0.424591974	0.174210767	2.437231523	0.0148002	0.238389363	CCNY	cyclin Y [Source:HGNC Symbol;Acc:HGNC:23354]	NO
ENSGALG00010029445	381.1461809	0.542593086	0.222670925	2.436748693	0.014819975	0.238389363	SPHK1	sphingosine kinase 1 [Source:HGNC Symbol;Acc:HGNC:11240]	NO
ENSGALG00010029771	55.25022133	1.627890013	0.66803904	2.436818682	0.014817107	0.238389363	SOX9	SRY-box 9 [Source:NCBI gene (formerly Entrezgene);Acc:374148]	NO
ENSGALG00010013531	19.88751027	-1.905083575	0.782427674	-2.434836646	0.014898514	0.238775939	ARSI	arylsulfatase family member I [Source:HGNC Symbol;Acc:HGNC:32521]	NO
ENSGALG00010018931	197.7420097	1.025639616	0.421113972	2.435539272	0.01486961	0.238775939			NO
ENSGALG00010028768	9.353442749	-3.410516211	1.400508882	-2.435197845	0.014883649	0.238775939	NTNG2	netrin G2 [Source:HGNC Symbol;Acc:HGNC:14288]	NO
ENSGALG00010025785	8.805765263	2.278795885	0.936096511	2.434359981	0.01491815	0.23879943			NO
ENSGALG00010001654	4537.510005	0.345230906	0.141902269	2.432877984	0.014979348	0.23919634	RPS11	ribosomal protein S11 [Source:NCBI gene (formerly Entrezgene);Acc:419049]	NO
ENSGALG00010030103	102.8651047	0.710393994	0.291996961	2.43288146	0.014979204	0.23919634	C1QTNF1	C1q and TNF related 1 [Source:HGNC Symbol;Acc:HGNC:14324]	NO
ENSGALG00010023456	222.4385259	-0.533848302	0.21947935	-2.432339542	0.015001637	0.239261542	MPI	mannose phosphate isomerase [Source:HGNC Symbol;Acc:HGNC:7216]	NO
ENSGALG00010026306	115.2817755	0.905147957	0.372660472	2.428881044	0.015145501	0.241263237			NO
ENSGALG00010026434	265.4225782	0.475718558	0.195910884	2.42823956	0.015172318	0.241397821			NO
ENSGALG00010011044	3619.445473	-0.708696861	0.292079213	-2.426385818	0.015250048	0.242138962	MBL2	mannose binding lectin 2 [Source:NCBI gene (formerly Entrezgene);Acc:374267]	NO
ENSGALG00010015161	99.38789888	-0.74289129	0.306189072	-2.42625018	0.01525575	0.242138962	GFPT2	glutamine-fructose-6-phosphate transaminase 2 [Source:HGNC Symbol;Acc:HGNC:4242]	NO
ENSGALG00010008389	1131.555881	-0.430421014	0.177460259	-2.425450156	0.015289415	0.242147013	GALNT1	polypeptide N-acetylgalactosaminyltransferase 1 [Source:NCBI gene (formerly Entrezgene);Acc:420955]	NO
ENSGALG00010024771	16.56784074	1.709876217	0.704998208	2.425362502	0.015293108	0.242147013	AOX2	aldehyde oxidase 2 [Source:NCBI gene (formerly Entrezgene);Acc:424072]	NO
ENSGALG00010026729	377.1062086	1.026266779	0.423281422	2.424549544	0.015327392	0.242397813			NO
ENSGALG00010002917	1267.557824	0.362227917	0.1496397	2.420667221	0.015492052	0.244198693	PGLS	6-phosphogluconolactonase [Source:NCBI gene (formerly Entrezgene);Acc:430442]	NO
ENSGALG00010009238	57.16308768	-1.481119447	0.61189354	-2.420550882	0.01549701	0.244198693			NO
ENSGALG00010023189	1859.85102	-0.452731882	0.186997919	-2.421053052	0.015475619	0.244198693	RMDN3	regulator of microtubule dynamics 3 [Source:HGNC Symbol;Acc:HGNC:25550]	NO
ENSGALG00010029657	10186.87564	0.412442005	0.170540161	2.418445023	0.015587001	0.245322591	CHCHD2	coiled-coil-helix-coiled-coil-helix domain containing 2 [Source:NCBI gene (formerly Entrezgene);Acc:417544]	NO
ENSGALG00010013517	1022.953418	-0.61431401	0.254367833	-2.415061697	0.015732545	0.247317106	STMN1	stathmin 1 [Source:NCBI gene (formerly Entrezgene);Acc:396057]	NO
ENSGALG00010008319	1790.180366	-0.431025519	0.178586735	-2.413536031	0.015798566	0.247687384	ERP44	endoplasmic reticulum protein 44 [Source:HGNC Symbol;Acc:HGNC:18311]	NO
ENSGALG00010018414	30696.3908	-0.801877476	0.332286445	-2.413211518	0.01581264	0.247687384	EPAS1	endothelial PAS domain protein 1 [Source:NCBI gene (formerly Entrezgene);Acc:395596]	NO
ENSGALG00010026162	302.1577282	-0.524979886	0.217474743	-2.413980946	0.015779288	0.247687384	MED1	mediator complex subunit 1 [Source:HGNC Symbol;Acc:HGNC:9234]	NO
ENSGALG00010021002	1381.371721	-0.487433138	0.20202607	-2.412723957	0.015833806	0.247723672	SLC44A3	solute carrier family 44 member 3 [Source:HGNC Symbol;Acc:HGNC:28689]	NO
ENSGALG00010000711	100.4810939	0.75118006	0.311566582	2.410977632	0.015909824	0.248479559	SPRY2	sprouty RTK signaling antagonist 2 [Source:NCBI gene (formerly Entrezgene);Acc:395584]	NO
ENSGALG00010013977	4626.518043	0.477874517	0.198226829	2.410745907	0.015919935	0.248479559	SLC38A2	solute carrier family 38 member 2 [Source:NCBI gene (formerly Entrezgene);Acc:417807]	NO
ENSGALG00010011789	329.4879335	-0.829644906	0.344300656	-2.40965241	0.015967725	0.248929827	TXNRD1	thioredoxin reductase 1 [Source:NCBI gene (formerly Entrezgene);Acc:418082]	NO
ENSGALG00010000771	118.9908061	1.30415147	0.54132641	2.409177618	0.015988515	0.248958601			NO
ENSGALG00010027225	1529.876426	1.013160346	0.42063164	2.408664137	0.016011025	0.24901407	CREB3L3	cAMP responsive element binding protein 3 like 3 [Source:HGNC Symbol;Acc:HGNC:18855]	NO
ENSGALG00010025986	1425.255764	-0.489165566	0.203297235	-2.406159462	0.016121226	0.250431624	RAB3IL1	RAB3A interacting protein like 1 [Source:NCBI gene (formerly Entrezgene);Acc:423123]	NO
ENSGALG00010018510	396.5031919	0.630842779	0.262327044	2.40479506	0.016181537	0.251071742			NO
ENSGALG00010012607	58.17901873	-1.012729523	0.421218267	-2.404286808	0.016204055	0.25112463	LMNB1	lamin B1 [Source:NCBI gene (formerly Entrezgene);Acc:396223]	NO
ENSGALG00010019277	252.1907396	0.738810757	0.307561503	2.402156157	0.016298749	0.252294654	IGFBP5	insulin like growth factor binding protein 5 [Source:HGNC Symbol;Acc:HGNC:5474]	NO
ENSGALG00010028142	1204.566204	-0.434774053	0.181111831	-2.400583394	0.01636896	0.253083387	PMPCA	peptidase, mitochondrial processing alpha subunit [Source:NCBI gene (formerly Entrezgene);Acc:417134]	NO
ENSGALG00010025044	183.4034434	-0.855517097	0.356713136	-2.398333595	0.016469858	0.254344152	TMEM9	transmembrane protein 9 [Source:HGNC Symbol;Acc:HGNC:18823]	NO
ENSGALG00010001194	107.6647654	-0.865145959	0.360831704	-2.397643968	0.016500895	0.254524371	POT1	protection of telomeres 1 [Source:NCBI gene (formerly Entrezgene);Acc:404538]	NO
ENSGALG00010011661	125.1036841	-2.66878058	1.113313708	-2.397150561	0.016523133	0.254568594			NO
ENSGALG00010019626	46.67687752	1.45974447	0.609528035	2.394876669	0.016625957	0.255852836			NO
ENSGALG00010001475	130.4139636	0.71690688	0.299670156	2.392319908	0.016742242	0.256230042	BMT2	base methyltransferase of 25S rRNA 2 homolog [Source:NCBI gene (formerly Entrezgene);Acc:417776]	NO
ENSGALG00010006913	523.1876314	0.661747115	0.27654452	2.392913498	0.016715181	0.256230042	HSPH1	heat shock protein family H (Hsp110) member 1 [Source:NCBI gene (formerly Entrezgene);Acc:418917]	NO
ENSGALG00010015049	39.79660764	-1.279469621	0.534679812	-2.392964147	0.016712874	0.256230042	DCK2	deoxycytidine kinase 2 [Source:NCBI gene (formerly Entrezgene);Acc:770922]	NO
ENSGALG00010022193	219.1252351	0.535108413	0.22368932	2.392194737	0.016747954	0.256230042	GDAP2	ganglioside induced differentiation associated protein 2 [Source:HGNC Symbol;Acc:HGNC:18010]	NO
ENSGALG00010022821	21003.44358	-0.477426159	0.199572232	-2.392247431	0.016745549	0.256230042			NO
ENSGALG00010003937	263.2323409	0.699412426	0.292798849	2.38871303	0.016907503	0.258070157			NO
ENSGALG00010021122	169.9139476	-1.193765634	0.499718891	-2.388874337	0.016900082	0.258070157	CYP1A1	cytochrome P450, family 1, subfamily A, polypeptide 1 [Source:NCBI gene (formerly Entrezgene);Acc:396052]	NO
ENSGALG00010004053	50.66653822	-1.169080501	0.489712346	-2.387280022	0.016973557	0.258178808			NO
ENSGALG00010013574	338.6027085	0.541344271	0.226761623	2.387283457	0.016973399	0.258178808	NR2F1	nuclear receptor subfamily 2 group F member 1 [Source:HGNC Symbol;Acc:HGNC:7975]	NO
ENSGALG00010022991	69.17174258	0.787502562	0.32981825	2.387686439	0.016954801	0.258178808	TAL1	TAL bHLH transcription factor 1, erythroid differentiation factor [Source:NCBI gene (formerly Entrezgene);Acc:396298]	NO
ENSGALG00010020368	1239.530252	-0.53414388	0.223856431	-2.386100222	0.01702811	0.258709156	FFAR4	free fatty acid receptor 4 [Source:HGNC Symbol;Acc:HGNC:19061]	NO
ENSGALG00010015072	79.87426047	-0.922500784	0.386733474	-2.385365755	0.017062148	0.258806294	MAP9	microtubule associated protein 9 [Source:HGNC Symbol;Acc:HGNC:26118]	NO
ENSGALG00010026440	18.87382758	-1.829064705	0.766867201	-2.385112707	0.01707389	0.258806294			NO
ENSGALG00010005792	162.1713052	-0.667444977	0.280085177	-2.383007142	0.017171861	0.259643174	ADGRG6	adhesion G protein-coupled receptor G6 [Source:NCBI gene (formerly Entrezgene);Acc:421673]	NO
ENSGALG00010020248	924.3128671	-0.519980863	0.218236051	-2.382653375	0.01718837	0.259643174	NOLC1	nucleolar and coiled-body phosphoprotein 1 [Source:HGNC Symbol;Acc:HGNC:15608]	NO
ENSGALG00010023777	1042.073032	0.503253386	0.211145464	2.383443984	0.017151495	0.259643174	OAZ2	ornithine decarboxylase antizyme 2 [Source:NCBI gene (formerly Entrezgene);Acc:427481]	NO
ENSGALG00010018623	374.966146	0.675627496	0.283868401	2.380072927	0.017309212	0.260693658	ARRDC4	arrestin domain containing 4 [Source:HGNC Symbol;Acc:HGNC:28087]	NO
ENSGALG00010027979	4616.381074	0.379589532	0.159498224	2.379898182	0.017317422	0.260693658	RPL12	ribosomal protein L12 [Source:NCBI gene (formerly Entrezgene);Acc:417264]	NO
ENSGALG00010029232	36.44578748	1.233642555	0.518352498	2.379929794	0.017315937	0.260693658	CA10	carbonic anhydrase 10 [Source:HGNC Symbol;Acc:HGNC:1369]	NO
ENSGALG00010014821	185.3659984	-0.605857	0.254824899	-2.377542395	0.017428439	0.261765201	C3AR1L	complement C3a receptor 1 like [Source:NCBI gene (formerly Entrezgene);Acc:418198]	NO
ENSGALG00010024038	16.61097271	-1.68280713	0.707778297	-2.377590748	0.017426155	0.261765201	NKD1	NKD inhibitor of WNT signaling pathway 1 [Source:HGNC Symbol;Acc:HGNC:17045]	NO
ENSGALG00010014576	13.99830497	1.675790711	0.705095905	2.376684787	0.017469009	0.26207502	HRH2	histamine receptor H2 [Source:HGNC Symbol;Acc:HGNC:5183]	NO
ENSGALG00010012506	1231.95788	0.559431766	0.235445413	2.376057188	0.01749875	0.262221869	TP53INP1	tumor protein p53 inducible nuclear protein 1 [Source:NCBI gene (formerly Entrezgene);Acc:420232]	NO
ENSGALG00010018933	160.086665	0.671380226	0.282700035	2.374885547	0.017554392	0.262756065	PHF13	PHD finger protein 13 [Source:NCBI gene (formerly Entrezgene);Acc:101750144]	NO
ENSGALG00010011260	68.54184146	0.896843998	0.377925168	2.373072964	0.017640779	0.263448993			NO
ENSGALG00010015132	72.83069588	-0.877195557	0.369608214	-2.373311861	0.017629372	0.263448993	GCNT1	glucosaminyl (N-acetyl) transferase 1 [Source:HGNC Symbol;Acc:HGNC:4203]	NO
ENSGALG00010009407	808.7152562	0.704806571	0.297351988	2.370276973	0.017774764	0.265148638	PTPN12	protein tyrosine phosphatase non-receptor type 12 [Source:HGNC Symbol;Acc:HGNC:9645]	NO
ENSGALG00010003818	15.04068907	1.700207537	0.717711864	2.368927731	0.017839739	0.265816155	GAB2	GRB2 associated binding protein 2 [Source:HGNC Symbol;Acc:HGNC:14458]	NO
ENSGALG00010006568	1729.147074	-0.407907535	0.172265692	-2.367897697	0.017889482	0.266255458	ENTPD5	ectonucleoside triphosphate diphosphohydrolase 5 (inactive) [Source:HGNC Symbol;Acc:HGNC:3367]	NO
ENSGALG00010010933	270.8881403	-0.516435056	0.218164188	-2.367185281	0.017923957	0.266466793	ANAPC4	anaphase promoting complex subunit 4 [Source:HGNC Symbol;Acc:HGNC:19990]	NO
ENSGALG00010029286	270.5671383	0.530532314	0.224181169	2.366533803	0.017955534	0.266634615	MAFG	MAF bZIP transcription factor G [Source:NCBI gene (formerly Entrezgene);Acc:769355]	NO
ENSGALG00010009646	1262.374638	-0.579509174	0.245034756	-2.365008069	0.018029678	0.266646184	MVD	mevalonate diphosphate decarboxylase [Source:HGNC Symbol;Acc:HGNC:7529]	NO
ENSGALG00010011025	229.5698507	-0.559209045	0.236551078	-2.36400971	0.018078339	0.266646184	POLR3B	RNA polymerase III subunit B [Source:NCBI gene (formerly Entrezgene);Acc:418071]	NO
ENSGALG00010016947	7616.741615	-0.39764525	0.168237116	-2.363600013	0.018098341	0.266646184	CANX	calnexin [Source:NCBI gene (formerly Entrezgene);Acc:416288]	NO
ENSGALG00010021138	546.9121521	-0.510283315	0.21580636	-2.364542527	0.018052355	0.266646184	DDX18	DEAD-box helicase 18 [Source:HGNC Symbol;Acc:HGNC:2741]	NO
ENSGALG00010024555	83.06879885	-0.825699371	0.349262536	-2.364122358	0.018072842	0.266646184	EPHB1	EPH receptor B1 [Source:NCBI gene (formerly Entrezgene);Acc:396177]	NO
ENSGALG00010026757	23.72622774	1.245806592	0.526531076	2.366064701	0.017978302	0.266646184			NO
ENSGALG00010028512	1560.321706	0.458646322	0.194039966	2.363669364	0.018094954	0.266646184	NDUFA13	NADH:ubiquinone oxidoreductase subunit A13 [Source:HGNC Symbol;Acc:HGNC:17194]	NO
ENSGALG00010000024	209626.5012	0.391535942	0.165757676	2.362098396	0.018171818	0.267129795	COX3	cytochrome c oxidase subunit III [Source:NCBI gene (formerly Entrezgene);Acc:63549467]	NO
ENSGALG00010023864	47.53760732	-1.415530949	0.599215772	-2.362305892	0.01816165	0.267129795	EPHA1	EPH receptor A1 [Source:NCBI gene (formerly Entrezgene);Acc:378782]	NO
ENSGALG00010010422	1786.624855	0.370256982	0.156864425	2.36036299	0.018257061	0.267781278	CDH1	cadherin 1 [Source:NCBI gene (formerly Entrezgene);Acc:415860]	NO
ENSGALG00010012067	160.9216017	0.600157684	0.254309198	2.359952722	0.018277264	0.267781278	CZH18ORF25		NO
ENSGALG00010021930	38.81294849	-1.276040075	0.540570308	-2.360544143	0.018248146	0.267781278			NO
ENSGALG00010024629	133.7647525	0.668679503	0.283513612	2.358544617	0.018346754	0.268500048			NO
ENSGALG00010024026	195.110421	0.831576539	0.352759894	2.357344337	0.01840617	0.269069958	TIRAP	TIR domain containing adaptor protein [Source:NCBI gene (formerly Entrezgene);Acc:419715]	NO
ENSGALG00010006814	35.88137049	-1.79291193	0.760776737	-2.356686059	0.018438828	0.269247864			NO
ENSGALG00010001123	9830.047799	-0.426745047	0.181442684	-2.351955114	0.018675028	0.271773719	CP	ceruloplasmin [Source:HGNC Symbol;Acc:HGNC:2295]	NO
ENSGALG00010006926	123.8175116	1.06387516	0.452376231	2.351748584	0.0186854	0.271773719	ID4	inhibitor of DNA binding 4, HLH protein [Source:NCBI gene (formerly Entrezgene);Acc:374150]	NO
ENSGALG00010007938	184.6769521	0.714794214	0.304018247	2.351155629	0.018715204	0.271773719	BCL9	BCL9 transcription coactivator [Source:HGNC Symbol;Acc:HGNC:1008]	NO
ENSGALG00010009857	137.6475511	-0.737256351	0.313537311	-2.35141505	0.01870216	0.271773719	ORC5	origin recognition complex subunit 5 [Source:NCBI gene (formerly Entrezgene);Acc:417714]	NO
ENSGALG00010026553	2108.874399	0.442885975	0.188240567	2.352765838	0.018634365	0.271773719	PLPP3	phospholipid phosphatase 3 [Source:NCBI gene (formerly Entrezgene);Acc:424666]	NO
ENSGALG00010006558	1278.62074	-0.457941585	0.194831691	-2.350447115	0.018750872	0.271991126	USP10	ubiquitin specific peptidase 10 [Source:NCBI gene (formerly Entrezgene);Acc:415817]	NO
ENSGALG00010024199	3395.834337	-0.425915532	0.181255272	-2.349810443	0.018782974	0.272156385	SLC35B1	solute carrier family 35 member B1 [Source:NCBI gene (formerly Entrezgene);Acc:395185]	NO
ENSGALG00010006629	27.63781153	-1.215595928	0.518257909	-2.345542456	0.018999415	0.274848738			NO
ENSGALG00010018746	315.6073816	0.839192004	0.357815146	2.345322755	0.019010615	0.274848738			NO
ENSGALG00010017954	48.35140467	1.428675416	0.609281051	2.344854504	0.019034506	0.274891731	PTGER2	prostaglandin E receptor 2 [Source:NCBI gene (formerly Entrezgene);Acc:100034745]	NO
ENSGALG00010024873	8019.340158	-0.582250411	0.248375009	-2.344239115	0.019065944	0.275043504	HYOU1	hypoxia up-regulated 1 [Source:HGNC Symbol;Acc:HGNC:16931]	NO
ENSGALG00010002280	384.7040506	0.605076531	0.25871884	2.338741665	0.019348807	0.278818012	ST7	suppression of tumorigenicity 7 [Source:NCBI gene (formerly Entrezgene);Acc:417770]	NO
ENSGALG00010002336	72.11262921	-0.983428142	0.420966917	-2.336117408	0.019485123	0.278876892	PRIM2	primase (DNA) subunit 2 [Source:NCBI gene (formerly Entrezgene);Acc:421878]	NO
ENSGALG00010010323	66.4149896	0.847070494	0.362601248	2.336093708	0.019486358	0.278876892	FBP2	fructose-bisphosphatase 2 [Source:HGNC Symbol;Acc:HGNC:3607]	NO
ENSGALG00010010423	156.1031074	0.680134259	0.291049914	2.336830305	0.019448009	0.278876892	C21orf59	C21orf59 homolog [Source:NCBI gene (formerly Entrezgene);Acc:418497]	NO
ENSGALG00010015020	354.9145799	-0.984256184	0.420979589	-2.338014028	0.01938652	0.278876892	NIPAL4	NIPA like domain containing 4 [Source:HGNC Symbol;Acc:HGNC:28018]	NO
ENSGALG00010022498	1370.786053	-0.356714556	0.15263837	-2.336991386	0.019439632	0.278876892	NAA50	N-alpha-acetyltransferase 50, NatE catalytic subunit [Source:HGNC Symbol;Acc:HGNC:29533]	NO
ENSGALG00010024283	1829.034488	-0.378645857	0.162105118	-2.335804454	0.019501435	0.278876892	UBE4A	ubiquitination factor E4A [Source:NCBI gene (formerly Entrezgene);Acc:419758]	NO
ENSGALG00010024859	367.4834433	-0.44104547	0.188676377	-2.337576529	0.019409227	0.278876892	TARSL2	threonyl-tRNA synthetase like 2 [Source:NCBI gene (formerly Entrezgene);Acc:415389]	NO
ENSGALG00010025246	22.19446096	-1.403543425	0.60102246	-2.335259524	0.019529867	0.278979908			NO
ENSGALG00010027718	1185.906744	-0.709889662	0.30415429	-2.333978792	0.019596832	0.279632543			NO
ENSGALG00010007270	1430.429939	-0.648842613	0.278098359	-2.333140748	0.019640759	0.27995538	CDH5	cadherin 5 [Source:NCBI gene (formerly Entrezgene);Acc:374068]	NO
ENSGALG00010000307	204.7571064	0.573662625	0.245940855	2.332522692	0.019673211	0.280114121	ZMAT5	zinc finger matrin-type 5 [Source:NCBI gene (formerly Entrezgene);Acc:417017]	NO
ENSGALG00010024750	19854.61926	1.819878907	0.780423588	2.331911713	0.019705336	0.280267887	APOA4	apolipoprotein A4 [Source:NCBI gene (formerly Entrezgene);Acc:395780]	NO
ENSGALG00010006131	180.0758955	0.611811794	0.26260484	2.329781107	0.019817723	0.281561642			NO
ENSGALG00010026999	2366.374145	-0.608218938	0.261112376	-2.329337842	0.019841175	0.281590415	MLEC	malectin [Source:HGNC Symbol;Acc:HGNC:28973]	NO
ENSGALG00010014972	125333.5951	-0.530669387	0.227922142	-2.328292379	0.019896584	0.282072171	FGA	fibrinogen alpha chain [Source:NCBI gene (formerly Entrezgene);Acc:396307]	NO
ENSGALG00010000052	106.7505246	0.671761992	0.288918797	2.325089257	0.020067188	0.28285514	TTLL13	tubulin tyrosine ligase like 13 [Source:HGNC Symbol;Acc:HGNC:32484]	NO
ENSGALG00010007337	223.5140072	-0.601292155	0.258646868	-2.324761009	0.020084743	0.28285514	PRORP	protein only RNase P catalytic subunit [Source:HGNC Symbol;Acc:HGNC:19958]	NO
ENSGALG00010007996	805.6829807	-0.429799383	0.184748546	-2.326401987	0.019997116	0.28285514	NUDCD1	NudC domain containing 1 [Source:HGNC Symbol;Acc:HGNC:24306]	NO
ENSGALG00010017882	302.5706316	0.479182993	0.206009149	2.326027735	0.020017071	0.28285514	LZTS3	leucine zipper tumor suppressor family member 3 [Source:HGNC Symbol;Acc:HGNC:30139]	NO
ENSGALG00010021488	286.0370813	0.473214217	0.203494744	2.325437057	0.020048602	0.28285514	HYI	hydroxypyruvate isomerase (putative) [Source:NCBI gene (formerly Entrezgene);Acc:424567]	NO
ENSGALG00010022419	59.91873101	-1.266199689	0.544327591	-2.32617216	0.020009368	0.28285514	DUOX2	dual oxidase 2 [Source:HGNC Symbol;Acc:HGNC:13273]	NO
ENSGALG00010026115	188.4943773	-0.670438919	0.28843157	-2.324429742	0.020102473	0.28285514	MMACHC	methylmalonic aciduria (cobalamin deficiency) cblC type, with homocystinuria [Source:NCBI gene (formerly Entrezgene);Acc:424597]	NO
ENSGALG00010007931	4259.623006	-0.453664535	0.195367377	-2.322109972	0.020227015	0.284303133	GBE1	1,4-alpha-glucan branching enzyme 1 [Source:HGNC Symbol;Acc:HGNC:4180]	NO
ENSGALG00010013753	180.4601455	0.565335522	0.243582483	2.320920271	0.020291147	0.284899848	PLEKHA5	pleckstrin homology domain containing A5 [Source:HGNC Symbol;Acc:HGNC:30036]	NO
ENSGALG00010023177	34.921936	1.083163083	0.466799183	2.32040484	0.020318987	0.284986266	LZTS2	leucine zipper tumor suppressor 2 [Source:HGNC Symbol;Acc:HGNC:29381]	NO
ENSGALG00010001347	103.1737725	0.979833695	0.422389773	2.319738206	0.020355044	0.285187616	MYOM1	myomesin 1 [Source:NCBI gene (formerly Entrezgene);Acc:395805]	NO
ENSGALG00010000255	1860.072905	0.43446249	0.187411341	2.318229443	0.020436855	0.285190553			NO
ENSGALG00010010394	503.8365222	0.536868855	0.231595833	2.318128301	0.020442349	0.285190553	MRPL42	mitochondrial ribosomal protein L42 [Source:HGNC Symbol;Acc:HGNC:14493]	NO
ENSGALG00010011979	361.4811911	-0.462583693	0.199598289	-2.317573441	0.020472515	0.285190553	NEDD1	NEDD1 gamma-tubulin ring complex targeting factor [Source:NCBI gene (formerly Entrezgene);Acc:417922]	NO
ENSGALG00010026578	259.5066553	0.752484531	0.324524292	2.318730986	0.020409627	0.285190553			NO
ENSGALG00010027124	1381.942507	1.958469271	0.845138387	2.3173356	0.020485457	0.285190553	IP6K2	inositol hexakisphosphate kinase 2 [Source:NCBI gene (formerly Entrezgene);Acc:416010]	NO
ENSGALG00010029947	76.27363656	1.005136184	0.433596825	2.318135479	0.020441959	0.285190553	CCL5	C-C motif chemokine ligand [Source:NCBI gene (formerly Entrezgene);Acc:417465]	NO
ENSGALG00010017644	1011.054489	0.513350178	0.221595744	2.316606663	0.020525168	0.285441015	RBBP6	RB binding protein 6, ubiquitin ligase [Source:HGNC Symbol;Acc:HGNC:9889]	NO
ENSGALG00010011212	2220.031083	-0.389955472	0.168367417	-2.316098207	0.020552907	0.285524637	NCKAP1	NCK associated protein 1 [Source:HGNC Symbol;Acc:HGNC:7666]	NO
ENSGALG00010002912	6284.055499	0.349335637	0.150865471	2.315543999	0.02058318	0.285643238	RPS3	ribosomal protein S3 [Source:NCBI gene (formerly Entrezgene);Acc:419069]	NO
ENSGALG00010029424	55.16056366	-1.266210187	0.546994365	-2.314850516	0.020621114	0.28586781	MAP2K6	mitogen-activated protein kinase kinase 6 [Source:HGNC Symbol;Acc:HGNC:6846]	NO
ENSGALG00010008032	874.2883918	0.406730402	0.175764415	2.314065687	0.020664119	0.286162123	PUM2	pumilio RNA binding family member 2 [Source:NCBI gene (formerly Entrezgene);Acc:421961]	NO
ENSGALG00010017337	2275.135533	-0.567857967	0.245621577	-2.311922157	0.020781973	0.287020553	ABAT	4-aminobutyrate aminotransferase [Source:HGNC Symbol;Acc:HGNC:23]	NO
ENSGALG00010020875	207.6233837	-0.51457423	0.222574271	-2.311921444	0.020782013	0.287020553			NO
ENSGALG00010022952	12.04395653	2.486310145	1.075511334	2.311747042	0.020791627	0.287020553			NO
ENSGALG00010004373	31.74749259	-1.430466255	0.619569953	-2.308805079	0.0209544	0.288661138	MMS22L	MMS22 like, DNA repair protein [Source:NCBI gene (formerly Entrezgene);Acc:421799]	NO
ENSGALG00010024365	28.24446935	1.126333114	0.487803257	2.308990557	0.020944105	0.288661138			NO
ENSGALG00010004049	174.2614843	-0.656631544	0.284625468	-2.30700207	0.021054705	0.289351392	SETDB2	SET domain bifurcated 2 [Source:NCBI gene (formerly Entrezgene);Acc:418866]	NO
ENSGALG00010006885	1953.738558	0.699915631	0.303420539	2.306750996	0.021068706	0.289351392	RHOU	ras homolog family member U [Source:HGNC Symbol;Acc:HGNC:17794]	NO
ENSGALG00010007408	229.4847998	0.623797606	0.270426496	2.306717776	0.021070559	0.289351392	HCLS1	hematopoietic cell-specific Lyn substrate 1 [Source:NCBI gene (formerly Entrezgene);Acc:426867]	NO
ENSGALG00010000571	2559.236248	0.626605592	0.272162505	2.302321523	0.021317047	0.291553538			NO
ENSGALG00010017598	336.46742	0.475835029	0.206618383	2.302965598	0.021280779	0.291553538			NO
ENSGALG00010018627	1173.756907	-0.547908342	0.237877392	-2.30332247	0.021260706	0.291553538	MYLK	myosin light chain kinase [Source:NCBI gene (formerly Entrezgene);Acc:396445]	NO
ENSGALG00010022024	42.62737772	-1.650450287	0.716877938	-2.302275184	0.021319658	0.291553538	MICAL2	microtubule associated monooxygenase, calponin and LIM domain containing 2 [Source:HGNC Symbol;Acc:HGNC:24693]	NO
ENSGALG00010019263	476.0321066	-0.515021976	0.22376569	-2.301612804	0.021357017	0.291760834	SNRPB2	small nuclear ribonucleoprotein polypeptide B2 [Source:HGNC Symbol;Acc:HGNC:11155]	NO
ENSGALG00010022251	51.55148796	-0.850756514	0.369737504	-2.300974356	0.021393081	0.291950016	WNK4	WNK lysine deficient protein kinase 4 [Source:HGNC Symbol;Acc:HGNC:14544]	NO
ENSGALG00010023613	2774.770859	-0.469547907	0.204241415	-2.29898479	0.021505803	0.292880065	COPB1	coatomer protein complex subunit beta 1 [Source:NCBI gene (formerly Entrezgene);Acc:423063]	NO
ENSGALG00010029921	339.2575856	0.550570775	0.239483041	2.298996919	0.021505114	0.292880065	STX8	syntaxin 8 [Source:NCBI gene (formerly Entrezgene);Acc:417321]	NO
ENSGALG00010026081	512.9268668	-0.455472648	0.198186627	-2.298200719	0.021550368	0.293183161	KPNA1	karyopherin subunit alpha 1 [Source:NCBI gene (formerly Entrezgene);Acc:418271]	NO
ENSGALG00010025892	1021.388922	0.350128567	0.152408269	2.297306899	0.021601269	0.293571738	ZC3H11A	zinc finger CCCH-type containing 11A [Source:NCBI gene (formerly Entrezgene);Acc:421172]	NO
ENSGALG00010029783	156.0113902	-0.682789562	0.297327782	-2.296420326	0.02165186	0.293955313	RAD51C	RAD51 paralog C [Source:HGNC Symbol;Acc:HGNC:9820]	NO
ENSGALG00010000547	12.3457	2.083679283	0.908766632	2.292865087	0.021855773	0.294134862			NO
ENSGALG00010015714	76.15067087	0.86101921	0.375456314	2.293260701	0.021833	0.294134862			NO
ENSGALG00010017183	783.7590266	0.400207568	0.174558951	2.292678582	0.021866517	0.294134862	NFYC	nuclear transcription factor Y subunit gamma [Source:HGNC Symbol;Acc:HGNC:7806]	NO
ENSGALG00010018451	403.9911828	-0.452096307	0.197039387	-2.294446381	0.021764872	0.294134862	PIK3R4	phosphoinositide-3-kinase regulatory subunit 4 [Source:HGNC Symbol;Acc:HGNC:8982]	NO
ENSGALG00010021685	31.7258114	1.155486856	0.503989471	2.292680546	0.021866403	0.294134862	DBNDD2	dysbindin domain containing 2 [Source:HGNC Symbol;Acc:HGNC:15881]	NO
ENSGALG00010022287	63.01032753	0.957367486	0.417443129	2.293408179	0.021824516	0.294134862			NO
ENSGALG00010024839	1155.405456	-0.550162897	0.239878473	-2.29350675	0.021818847	0.294134862	PA2G4	proliferation-associated 2G4 [Source:HGNC Symbol;Acc:HGNC:8550]	NO
ENSGALG00010026436	173.7638084	-0.721587761	0.314366551	-2.295370671	0.021711891	0.294134862	PLCD1	phospholipase C delta 1 [Source:HGNC Symbol;Acc:HGNC:9060]	NO
ENSGALG00010028314	249.2608	0.593420421	0.258680659	2.294027022	0.021788947	0.294134862	MEF2D	myocyte enhancer factor 2D [Source:NCBI gene (formerly Entrezgene);Acc:431059]	NO
ENSGALG00010012693	402.3365794	-0.416823202	0.181972399	-2.290584757	0.021987441	0.295459054	UCHL5	ubiquitin C-terminal hydrolase L5 [Source:NCBI gene (formerly Entrezgene);Acc:424359]	NO
ENSGALG00010001375	18.33889793	1.841277144	0.804235585	2.289474848	0.022051778	0.295556622			NO
ENSGALG00010008386	170.9009116	-0.976071242	0.426261677	-2.289840476	0.022030566	0.295556622	SESN3	sestrin 3 [Source:HGNC Symbol;Acc:HGNC:23060]	NO
ENSGALG00010017131	328.4773212	-0.652800484	0.285153399	-2.289295816	0.022062171	0.295556622	TLR3	toll like receptor 3 [Source:NCBI gene (formerly Entrezgene);Acc:422720]	NO
ENSGALG00010004194	12.49606148	1.867443438	0.816185327	2.288013979	0.022136707	0.295951784			NO
ENSGALG00010027617	2642.784301	0.588458882	0.25718913	2.288039474	0.022135222	0.295951784			NO
ENSGALG00010004616	18.713474	1.801280165	0.788635054	2.284047806	0.022368722	0.295987538			NO
ENSGALG00010009707	20.59174463	2.10104827	0.919220189	2.285685513	0.022272663	0.295987538			NO
ENSGALG00010010037	1588.086522	-0.512257025	0.223944091	-2.287432647	0.022170583	0.295987538	NAA15	N-alpha-acetyltransferase 15, NatA auxiliary subunit [Source:HGNC Symbol;Acc:HGNC:30782]	NO
ENSGALG00010010320	406.3028399	-0.692696115	0.303289678	-2.283942267	0.022374924	0.295987538	SYPL1	synaptophysin like 1 [Source:NCBI gene (formerly Entrezgene);Acc:417708]	NO
ENSGALG00010012129	100.8058712	-0.652345722	0.285696534	-2.283351895	0.022409648	0.295987538	CRYZL1	crystallin zeta like 1 [Source:HGNC Symbol;Acc:HGNC:2420]	NO
ENSGALG00010016787	1794.041908	0.473203354	0.206989283	2.286124894	0.022246953	0.295987538	PPP2R5C	protein phosphatase 2 regulatory subunit B'gamma [Source:NCBI gene (formerly Entrezgene);Acc:423460]	NO
ENSGALG00010021315	4372.196231	0.414926981	0.181703194	2.283542587	0.022398427	0.295987538	COX6A1	cytochrome c oxidase subunit 6A1 [Source:NCBI gene (formerly Entrezgene);Acc:416978]	NO
ENSGALG00010022813	804.1737571	-0.4516293	0.19775893	-2.283736565	0.022387018	0.295987538	USP24	ubiquitin specific peptidase 24 [Source:HGNC Symbol;Acc:HGNC:12623]	NO
ENSGALG00010026629	12.89983579	2.924358334	1.280353971	2.284023326	0.02237016	0.295987538			NO
ENSGALG00010027933	111.2887381	0.708349842	0.310004945	2.284963042	0.022314995	0.295987538			NO
ENSGALG00010028019	1863.053331	0.328206876	0.143617431	2.285285808	0.022296075	0.295987538	RPL29	ribosomal protein L29 [Source:NCBI gene (formerly Entrezgene);Acc:770249]	NO
ENSGALG00010029932	433.1247925	-0.581052511	0.254304813	-2.28486635	0.022320666	0.295987538	RASA4B	RAS p21 protein activator 4B [Source:NCBI gene (formerly Entrezgene);Acc:417513]	NO
ENSGALG00010026016	49.83847028	1.123483424	0.492430945	2.281504516	0.02251861	0.297128082	SLC2A11	solute carrier family 2 member 11 [Source:NCBI gene (formerly Entrezgene);Acc:427704]	NO
ENSGALG00010020204	1314.279758	-0.370358507	0.16244842	-2.279852927	0.022616413	0.298119253	GSPT2	G1 to S phase transition 2 [Source:NCBI gene (formerly Entrezgene);Acc:768522]	NO
ENSGALG00010027086	22.1495271	1.720172159	0.754808053	2.278953107	0.022669853	0.298271202	CACNA1S	calcium voltage-gated channel subunit alpha1 S [Source:NCBI gene (formerly Entrezgene);Acc:395985]	NO
ENSGALG00010028889	973.0417652	0.402237217	0.176505407	2.27889459	0.022673332	0.298271202	FUBP3	far upstream element binding protein 3 [Source:NCBI gene (formerly Entrezgene);Acc:417184]	NO
ENSGALG00010005485	346.2645595	-0.522996092	0.229657553	-2.277286705	0.02276911	0.298932716	PITRM1	pitrilysin metallopeptidase 1 [Source:HGNC Symbol;Acc:HGNC:17663]	NO
ENSGALG00010019005	289.4891766	-0.56132118	0.246461803	-2.277517953	0.022755314	0.298932716			NO
ENSGALG00010013987	42.17523718	1.308952669	0.57489122	2.276870169	0.02279398	0.298960561			NO
ENSGALG00010016505	35.56171185	-1.396240925	0.613450114	-2.2760464	0.022843233	0.299009724	KCTD16	potassium channel tetramerization domain containing 16 [Source:HGNC Symbol;Acc:HGNC:29244]	NO
ENSGALG00010027258	42.64831366	1.096226033	0.481632235	2.276064499	0.022842149	0.299009724			NO
ENSGALG00010001429	515.3704305	0.661188444	0.290750402	2.274075773	0.022961431	0.299104252		monoacylglycerol O-acyltransferase 3 [Source:HGNC Symbol;Acc:HGNC:23249]	NO
ENSGALG00010011453	1049.758866	-0.434067368	0.190842593	-2.274478465	0.022937234	0.299104252	GNPTAB	N-acetylglucosamine-1-phosphate transferase subunits alpha and beta [Source:HGNC Symbol;Acc:HGNC:29670]	NO
ENSGALG00010013213	85.61607849	1.234696048	0.542955311	2.274028862	0.022964251	0.299104252	SH2D1A	SH2 domain containing 1A [Source:HGNC Symbol;Acc:HGNC:10820]	NO
ENSGALG00010016937	14844.6202	0.506015731	0.222406137	2.275187805	0.022894666	0.299104252	DHRS7	dehydrogenase/reductase 7 [Source:HGNC Symbol;Acc:HGNC:21524]	NO
ENSGALG00010020237	985.3300141	0.551009722	0.242254986	2.274503118	0.022935754	0.299104252	MIB2	mindbomb E3 ubiquitin protein ligase 2 [Source:NCBI gene (formerly Entrezgene);Acc:419408]	NO
ENSGALG00010010837	181.5858607	1.206025756	0.530536888	2.273217534	0.023013074	0.299443387	RBPJ	recombination signal binding protein for immunoglobulin kappa J region [Source:HGNC Symbol;Acc:HGNC:5724]	NO
ENSGALG00010000485	605.6561348	0.549222451	0.241832317	2.271087907	0.023141657	0.299928654	MED13L	mediator complex subunit 13L [Source:HGNC Symbol;Acc:HGNC:22962]	NO
ENSGALG00010014166	10.1225512	-1.933776794	0.851392926	-2.271309446	0.023128252	0.299928654	FGF12	fibroblast growth factor 12 [Source:NCBI gene (formerly Entrezgene);Acc:395704]	NO
ENSGALG00010024581	2483.858953	0.492920656	0.217021018	2.271303764	0.023128596	0.299928654	RARA	retinoic acid receptor alpha [Source:NCBI gene (formerly Entrezgene);Acc:395213]	NO
ENSGALG00010029236	399.2293093	1.029434298	0.453266072	2.271147923	0.023138025	0.299928654	ENPP7	ectonucleotide pyrophosphatase/phosphodiesterase 7 [Source:HGNC Symbol;Acc:HGNC:23764]	NO
ENSGALG00010001119	414.2007733	0.415458837	0.183011997	2.270118047	0.023200422	0.300174841	COMMD2	COMM domain containing 2 [Source:HGNC Symbol;Acc:HGNC:24993]	NO
ENSGALG00010029596	81.04039135	-0.882695421	0.388849081	-2.27002059	0.023206334	0.300174841	ATAD5	ATPase family, AAA domain containing 5 [Source:NCBI gene (formerly Entrezgene);Acc:417408]	NO
ENSGALG00010024688	364.7247858	-0.48141223	0.212142029	-2.269292091	0.023250569	0.300451308	CADM1	cell adhesion molecule 1 [Source:HGNC Symbol;Acc:HGNC:5951]	NO
ENSGALG00010001888	225.6934893	-0.603610923	0.266518908	-2.26479587	0.023525209	0.302333921	SNX10	sorting nexin 10 [Source:NCBI gene (formerly Entrezgene);Acc:420628]	NO
ENSGALG00010015837	727.9123302	-0.50975276	0.225165809	-2.263899488	0.023580297	0.302333921	GDA	guanine deaminase [Source:HGNC Symbol;Acc:HGNC:4212]	NO
ENSGALG00010021067	123.9476789	-0.973958364	0.430120066	-2.264387182	0.023550312	0.302333921	SLC4A10	solute carrier family 4 member 10 [Source:HGNC Symbol;Acc:HGNC:13811]	NO
ENSGALG00010022448	186.3303698	-0.55849044	0.246497492	-2.265704349	0.023469491	0.302333921	C12orf4	chromosome 12 open reading frame 4 [Source:HGNC Symbol;Acc:HGNC:1184]	NO
ENSGALG00010023757	141.3007792	0.690434911	0.304874572	2.264652334	0.023534023	0.302333921			NO
ENSGALG00010027273	75.22777982	-0.925350262	0.408738783	-2.263915978	0.023579283	0.302333921	HAUS8	HAUS augmin like complex subunit 8 [Source:NCBI gene (formerly Entrezgene);Acc:420137]	NO
ENSGALG00010028380	246.3693454	0.462459428	0.204218899	2.264528066	0.023541656	0.302333921	RUSC1	RUN and SH3 domain containing 1 [Source:HGNC Symbol;Acc:HGNC:17153]	NO
ENSGALG00010029687	1270.0654	1.554712299	0.686182361	2.265742151	0.023467175	0.302333921	SLC16A5	solute carrier family 16 member 5 [Source:HGNC Symbol;Acc:HGNC:10926]	NO
ENSGALG00010005007	74.11082788	1.22856918	0.542988211	2.262607466	0.023659897	0.303058843			NO
ENSGALG00010007926	2285.332059	0.555136041	0.245505478	2.261196143	0.023747114	0.303706949	EIF3E	eukaryotic translation initiation factor 3 subunit E [Source:NCBI gene (formerly Entrezgene);Acc:420272]	NO
ENSGALG00010024816	1374.941241	0.328081849	0.145102119	2.261041059	0.023756715	0.303706949	NFIA	nuclear factor I A [Source:NCBI gene (formerly Entrezgene);Acc:396210]	NO
ENSGALG00010003861	1375.807202	-0.421209293	0.186426139	-2.25938967	0.023859156	0.304129033	NUDT15	nudix hydrolase 15 [Source:HGNC Symbol;Acc:HGNC:23063]	NO
ENSGALG00010017825	62.5934198	0.809128533	0.358058109	2.259768769	0.023835606	0.304129033	PLPP5	phospholipid phosphatase 5 [Source:HGNC Symbol;Acc:HGNC:25026]	NO
ENSGALG00010028176	1020.720819	-0.375753851	0.166295684	-2.259552639	0.02384903	0.304129033	UPF1	UPF1 RNA helicase and ATPase [Source:HGNC Symbol;Acc:HGNC:9962]	NO
ENSGALG00010008128	817.826686	-0.352041762	0.155859674	-2.258709729	0.023901447	0.304372883	RARS	arginyl-tRNA synthetase [Source:NCBI gene (formerly Entrezgene);Acc:416168]	NO
ENSGALG00010005514	329.6698995	-0.51227507	0.226987331	-2.256844322	0.024017804	0.30541682	EEF1AKMT1	eukaryotic translation elongation factor 1 alpha lysine methyltransferase 1 [Source:NCBI gene (formerly Entrezgene);Acc:418951]	NO
ENSGALG00010012195	596.7957175	-0.457804561	0.202869031	-2.256650798	0.024029904	0.30541682	ITSN1	intersectin 1 [Source:HGNC Symbol;Acc:HGNC:6183]	NO
ENSGALG00010021027	183.0116741	-0.704386758	0.312369238	-2.254981194	0.024134509	0.306449972	PLA2G4A	phospholipase A2 group IVA [Source:NCBI gene (formerly Entrezgene);Acc:396394]	NO
ENSGALG00010017083	447.3063456	0.69893754	0.31010167	2.25389802	0.024202584	0.307017724			NO
ENSGALG00010000289	680.6745445	0.631231213	0.280125822	2.253384601	0.02423491	0.307102093	QPRT	quinolinate phosphoribosyltransferase [Source:HGNC Symbol;Acc:HGNC:9755]	NO
ENSGALG00010025340	287.4752209	0.599114493	0.265912601	2.253050404	0.024255971	0.307102093	METTL21A	methyltransferase like 21A [Source:NCBI gene (formerly Entrezgene);Acc:424094]	NO
ENSGALG00010013285	877.4354258	-0.409403353	0.181760756	-2.252429852	0.024295121	0.307301714	ATP2B1	ATPase plasma membrane Ca2+ transporting 1 [Source:NCBI gene (formerly Entrezgene);Acc:374244]	NO
ENSGALG00010008142	89.33055065	0.793647587	0.35248992	2.251546899	0.02435092	0.307624302	CD247	CD247 molecule [Source:NCBI gene (formerly Entrezgene);Acc:395911]	NO
ENSGALG00010009728	93.19806705	-0.761728976	0.338408417	-2.250916162	0.024390848	0.307624302	CCDC149	coiled-coil domain containing 149 [Source:HGNC Symbol;Acc:HGNC:25405]	NO
ENSGALG00010016965	323.4315804	0.719210027	0.319491067	2.251111534	0.024378474	0.307624302	SLC25A33	solute carrier family 25 member 33 [Source:HGNC Symbol;Acc:HGNC:29681]	NO
ENSGALG00010011531	5240.500163	-0.575615541	0.255878546	-2.24956547	0.024476542	0.308409128	MTDH	metadherin [Source:HGNC Symbol;Acc:HGNC:29608]	NO
ENSGALG00010001501	1558.434142	-0.329543274	0.146624206	-2.247536632	0.024605752	0.309443823	CAPZA2	capping actin protein of muscle Z-line alpha subunit 2 [Source:NCBI gene (formerly Entrezgene);Acc:417771]	NO
ENSGALG00010024608	369.188798	-0.565646645	0.251634657	-2.247888471	0.024583302	0.309443823	DENND2D	DENN domain containing 2D [Source:HGNC Symbol;Acc:HGNC:26192]	NO
ENSGALG00010015138	23.01641827	2.816921019	1.253750144	2.246796168	0.024653057	0.309742325			NO
ENSGALG00010018823	179.3146813	0.634487536	0.2825074	2.245914746	0.024709469	0.31004664	RAB40C	RAB40C, member RAS onco family [Source:NCBI gene (formerly Entrezgene);Acc:769960]	NO
ENSGALG00010020732	546.7326883	0.415439672	0.185025293	2.245312876	0.024748054	0.31004664	ARIH2	ariadne RBR E3 ubiquitin protein ligase 2 [Source:NCBI gene (formerly Entrezgene);Acc:416061]	NO
ENSGALG00010025531	194.6869389	0.546738265	0.243501025	2.245322234	0.024747454	0.31004664	B4GALT3		NO
ENSGALG00010007638	555.5419089	0.427418984	0.190414341	2.244678539	0.024788777	0.310261052			NO
ENSGALG00010003068	1696.546954	0.460335133	0.205127486	2.244141642	0.024823289	0.310397402	BRD2	bromodomain containing 2 [Source:NCBI gene (formerly Entrezgene);Acc:417049]	NO
ENSGALG00010000063	1024.501174	0.56155872	0.250590003	2.240946215	0.025029559	0.311634258	SERF2	small EDRK-rich factor 2 [Source:HGNC Symbol;Acc:HGNC:10757]	NO
ENSGALG00010008167	193.9820254	-0.692610222	0.309133083	-2.240492071	0.025058995	0.311634258	UTP4	UTP4 small subunit processome component [Source:HGNC Symbol;Acc:HGNC:1983]	NO
ENSGALG00010010011	333.6838038	-0.586350527	0.261657905	-2.24090507	0.025032225	0.311634258	EPB41L4A	erythrocyte membrane protein band 4.1 like 4A [Source:HGNC Symbol;Acc:HGNC:13278]	NO
ENSGALG00010011974	6775.974832	0.465657597	0.207845047	2.24040748	0.025064481	0.311634258			NO
ENSGALG00010022186	471.3920664	0.428592336	0.19120561	2.241525943	0.024992027	0.311634258	DNAJB4	DnaJ heat shock protein family (Hsp40) member B4 [Source:HGNC Symbol;Acc:HGNC:14886]	NO
ENSGALG00010025337	55.74423331	0.953443071	0.425294999	2.241839366	0.024971756	0.311634258	NEMP1	nuclear envelope integral membrane protein 1 [Source:HGNC Symbol;Acc:HGNC:29001]	NO
ENSGALG00010018020	605.9063993	-0.426936052	0.19074726	-2.238229014	0.025206125	0.312639189	SNAPC5	small nuclear RNA activating complex polypeptide 5 [Source:NCBI gene (formerly Entrezgene);Acc:415550]	NO
ENSGALG00010021285	12.82364211	1.815104699	0.811014396	2.238067176	0.025216675	0.312639189			NO
ENSGALG00010023634	10.42594471	2.598633583	1.161076248	2.238124833	0.025212916	0.312639189			NO
ENSGALG00010002274	29.96938872	-1.345141877	0.601513125	-2.23626355	0.025334513	0.313635076			NO
ENSGALG00010008688	244.7764284	0.684366148	0.306052437	2.236107494	0.025344731	0.313635076	HBEGF	heparin binding EGF like growth factor [Source:NCBI gene (formerly Entrezgene);Acc:395654]	NO
ENSGALG00010009850	282.2744708	-1.046420501	0.468088222	-2.235519825	0.025383242	0.313816144	RIF1	replication timing regulatory factor 1 [Source:NCBI gene (formerly Entrezgene);Acc:424316]	NO
ENSGALG00010027660	341.74612	-0.961634879	0.430252314	-2.235048707	0.025414151	0.313850168			NO
ENSGALG00010029142	40.15223035	1.061199281	0.474862608	2.234750144	0.025433757	0.313850168		regulator of G protein signaling 3 [Source:HGNC Symbol;Acc:HGNC:9999]	NO
ENSGALG00010004748	103.0663162	-0.998306865	0.447212293	-2.232288512	0.025595901	0.315554715			NO
ENSGALG00010003455	14.74913298	1.58024326	0.709605853	2.226930982	0.025951887	0.317723684			NO
ENSGALG00010007069	2182.753403	1.49069045	0.669099267	2.227906266	0.025886766	0.317723684			NO
ENSGALG00010011917	9.564568515	2.0883969	0.937780267	2.226957608	0.025950107	0.317723684	HSF2BP	heat shock transcription factor 2 binding protein [Source:HGNC Symbol;Acc:HGNC:5226]	NO
ENSGALG00010020143	479.5394541	-0.904851509	0.405968991	-2.228868532	0.025822653	0.317723684	KCNK5	potassium two pore domain channel subfamily K member 5 [Source:HGNC Symbol;Acc:HGNC:6280]	NO
ENSGALG00010021560	15.21075956	-1.657840348	0.744355681	-2.227215283	0.025932889	0.317723684			NO
ENSGALG00010022438	4888.876695	-0.444798048	0.199722733	-2.227077718	0.02594208	0.317723684	RPN2	ribophorin II [Source:NCBI gene (formerly Entrezgene);Acc:419177]	NO
ENSGALG00010025544	6932.006483	-0.309009027	0.138615355	-2.229255397	0.025796917	0.317723684	CSDE1	cold shock domain containing E1 [Source:NCBI gene (formerly Entrezgene);Acc:419886]	NO
ENSGALG00010027713	1220.702941	0.363964163	0.163452222	2.226731199	0.025965244	0.317723684			NO
ENSGALG00010017545	326.5917893	-0.518619009	0.233013061	-2.225707895	0.026033754	0.317969879	DICER1	dicer 1, ribonuclease III [Source:NCBI gene (formerly Entrezgene);Acc:423437]	NO
ENSGALG00010028312	28.78043833	-1.267845674	0.569569967	-2.225970027	0.026016189	0.317969879			NO
ENSGALG00010001868	131.6122372	0.594997003	0.267501537	2.224275077	0.026129942	0.318314115			NO
ENSGALG00010007999	561.1534725	-0.401300405	0.180424134	-2.224205796	0.026134601	0.318314115	SDC1	syndecan 1 [Source:HGNC Symbol;Acc:HGNC:10658]	NO
ENSGALG00010021435	1317.332381	-0.399384096	0.179549048	-2.224373231	0.026123343	0.318314115	GCN1	GCN1 activator of EIF2AK4 [Source:HGNC Symbol;Acc:HGNC:4199]	NO
ENSGALG00010011891	2118.768575	-0.468898367	0.210977664	-2.222502414	0.026249371	0.319415958	HAL	histidine ammonia-lyase [Source:NCBI gene (formerly Entrezgene);Acc:378924]	NO
ENSGALG00010003884	64.96043142	-1.225645626	0.551833752	-2.221041432	0.026348155	0.319729877	TYMS	thymidylate synthetase [Source:HGNC Symbol;Acc:HGNC:12441]	NO
ENSGALG00010009138	39.00169762	1.057636184	0.476052759	2.221678509	0.02630504	0.319729877			NO
ENSGALG00010023471	128.5646073	-0.871222692	0.392221304	-2.221252856	0.02633384	0.319729877			NO
ENSGALG00010011659	33.66720014	-1.09953932	0.495267693	-2.220090946	0.026412595	0.320216162	CD14	CD14 molecule [Source:NCBI gene (formerly Entrezgene);Acc:100194427]	NO
ENSGALG00010017738	913.8114343	0.513373071	0.231298691	2.219524322	0.026451074	0.320387116	NDUFS5	NADH:ubiquinone oxidoreductase subunit S5 [Source:HGNC Symbol;Acc:HGNC:7712]	NO
ENSGALG00010000367	2699.477901	0.439061136	0.197967566	2.217843787	0.026565485	0.321180873	HSD17B10	hydroxysteroid 17-beta dehydrogenase 10 [Source:HGNC Symbol;Acc:HGNC:4800]	NO
ENSGALG00010021515	167.8557996	0.88223619	0.397728137	2.218189032	0.026541946	0.321180873	FGF23	fibroblast growth factor 23 [Source:HGNC Symbol;Acc:HGNC:3680]	NO
ENSGALG00010002809	959.9519358	-0.478882452	0.216113512	-2.215883905	0.026699454	0.322368692	SH3KBP1	SH3 domain containing kinase binding protein 1 [Source:NCBI gene (formerly Entrezgene);Acc:418608]	NO
ENSGALG00010019172	375.3870342	-0.494927456	0.223374038	-2.215689252	0.026712791	0.322368692	NEMF	nuclear export mediator factor [Source:NCBI gene (formerly Entrezgene);Acc:428926]	NO
ENSGALG00010000595	854.2843756	0.531066672	0.239886295	2.213826651	0.026840706	0.322721339	MYO10	myosin X [Source:HGNC Symbol;Acc:HGNC:7593]	NO
ENSGALG00010002006	9.209332097	-2.443403545	1.103605213	-2.214019575	0.026827432	0.322721339			NO
ENSGALG00010010515	1066.874434	0.42337472	0.191326155	2.21284288	0.02690848	0.322721339	RXRG	retinoid X receptor gamma [Source:NCBI gene (formerly Entrezgene);Acc:396231]	NO
ENSGALG00010019610	94.99091901	-0.87120039	0.393659559	-2.213080747	0.026892079	0.322721339	CORO7	coronin 7 [Source:NCBI gene (formerly Entrezgene);Acc:416670]	NO
ENSGALG00010022282	2180.981841	0.41301449	0.18665093	2.21276417	0.026913909	0.322721339	METTL7A	methyltransferase like 7A [Source:HGNC Symbol;Acc:HGNC:24550]	NO
ENSGALG00010023238	4987.827313	-0.462512906	0.208821027	-2.214877079	0.026768503	0.322721339	NUCB2	nucleobindin 2 [Source:NCBI gene (formerly Entrezgene);Acc:423071]	NO
ENSGALG00010027223	145.1070257	0.593490188	0.268056123	2.214051975	0.026825204	0.322721339	SIRT6	sirtuin 6 [Source:NCBI gene (formerly Entrezgene);Acc:428332]	NO
ENSGALG00010018338	4737.599123	-0.466982623	0.21112794	-2.211846634	0.026977264	0.322946679	PDCD6IP	programmed cell death 6 interacting protein [Source:NCBI gene (formerly Entrezgene);Acc:420725]	NO
ENSGALG00010022621	10.92280023	-2.171515218	0.981795169	-2.211780305	0.026981849	0.322946679			NO
ENSGALG00010024523	17.40750229	-1.640663434	0.742153788	-2.210678516	0.027058107	0.323564737	TOX3	TOX high mobility group box family member 3 [Source:NCBI gene (formerly Entrezgene);Acc:415724]	NO
ENSGALG00010012196	14.6350862	-1.829820861	0.828223379	-2.20933254	0.027151519	0.324386607	CENPK	centromere protein K [Source:NCBI gene (formerly Entrezgene);Acc:427162]	NO
ENSGALG00010014408	74.91103186	1.235882371	0.559579301	2.208592004	0.027203032	0.324706854			NO
ENSGALG00010010336	125.5042031	0.676723846	0.306506205	2.207863444	0.027253794	0.325017566	FMNL2	formin like 2 [Source:HGNC Symbol;Acc:HGNC:18267]	NO
ENSGALG00010011949	128.0783973	2.647588465	1.200023976	2.206279639	0.027364426	0.325604862	ABCA12	ATP binding cassette subfamily A member 12 [Source:HGNC Symbol;Acc:HGNC:14637]	NO
ENSGALG00010016699	147.2661271	1.040801905	0.471651341	2.20671885	0.027333707	0.325604862	SYNPO	synaptopodin [Source:HGNC Symbol;Acc:HGNC:30672]	NO
ENSGALG00010027278	374.7413035	0.567004964	0.257033937	2.205953699	0.027387242	0.325604862	H1-10	H1.10 linker histone [Source:HGNC Symbol;Acc:HGNC:4722]	NO
ENSGALG00010029217	138.9697242	-0.822470312	0.372877113	-2.205740934	0.027402144	0.325604862	CEP112	centrosomal protein 112 [Source:NCBI gene (formerly Entrezgene);Acc:101749632]	NO
ENSGALG00010006728	3688.215458	0.635776844	0.288295626	2.205294794	0.027433415	0.325681968			NO
ENSGALG00010023852	182.2697556	0.856262895	0.388341821	2.204920638	0.027459664	0.325699372	LRRC39	leucine rich repeat containing 39 [Source:HGNC Symbol;Acc:HGNC:28228]	NO
ENSGALG00010014006	33.07714315	-1.347152809	0.611213139	-2.204063891	0.027519851	0.326118921			NO
ENSGALG00010013587	14.32245889	-2.279361853	1.035128298	-2.202009023	0.027664671	0.327361515	SLC26A1	solute carrier family 26 member 1 [Source:HGNC Symbol;Acc:HGNC:10993]	NO
ENSGALG00010025569	405.0693457	0.64749854	0.294067627	2.201869504	0.027674528	0.327361515	PPTC7	protein phosphatase targeting COQ7 [Source:HGNC Symbol;Acc:HGNC:30695]	NO
ENSGALG00010016622	309.6878858	-0.50809384	0.230928475	-2.20022169	0.02779117	0.328039127	KIAA1143	KIAA1143 [Source:NCBI gene (formerly Entrezgene);Acc:420709]	NO
ENSGALG00010022232	18.63020486	-1.915734084	0.870787105	-2.200002817	0.027806695	0.328039127	GPR173	G protein-coupled receptor 27 [Source:HGNC Symbol;Acc:HGNC:4482]	NO
ENSGALG00010027036	2024.819623	-0.334497369	0.152006	-2.200553727	0.027767632	0.328039127	NUCKS1	nuclear casein kinase and cyclin dependent kinase substrate 1 [Source:NCBI gene (formerly Entrezgene);Acc:404775]	NO
ENSGALG00010024858	1132.258135	-0.489388464	0.222634518	-2.198169758	0.027937011	0.329266648	SLC25A39	solute carrier family 25 member 39 [Source:HGNC Symbol;Acc:HGNC:24279]	NO
ENSGALG00010029352	139.2324968	-0.574311581	0.261307853	-2.197835134	0.027960857	0.329266648	AATF	apoptosis antagonizing transcription factor [Source:NCBI gene (formerly Entrezgene);Acc:417653]	NO
ENSGALG00010003350	9.308383534	3.021307679	1.375027212	2.197271191	0.028001084	0.329445161			NO
ENSGALG00010017898	1680.60837	0.405414093	0.184551513	2.196753013	0.02803809	0.329585496	NHERF2	SLC9A3 regulator 2 [Source:HGNC Symbol;Acc:HGNC:11076]	NO
ENSGALG00010012959	37.20374736	0.949386172	0.432297732	2.196139606	0.028081952	0.329806094	TBC1D32	TBC1 domain family member 32 [Source:HGNC Symbol;Acc:HGNC:21485]	NO
ENSGALG00010017681	95.10995174	1.43813268	0.655280925	2.194681129	0.028186479	0.330738135			NO
ENSGALG00010012920	57.82379114	1.153231158	0.525685544	2.193766161	0.028252225	0.330782021			NO
ENSGALG00010018628	7597.37358	-0.70949246	0.323432438	-2.193634208	0.028261717	0.330782021	XDH	xanthine dehydrogenase [Source:NCBI gene (formerly Entrezgene);Acc:396025]	NO
ENSGALG00010024829	344.7838505	0.614307934	0.280048308	2.193578452	0.028265729	0.330782021	ERBB3	erb-b2 receptor tyrosine kinase 3 [Source:NCBI gene (formerly Entrezgene);Acc:693245]	NO
ENSGALG00010011559	283.8950899	-0.549034516	0.250432854	-2.192342207	0.028354806	0.331529239	MTX3	metaxin 3 [Source:NCBI gene (formerly Entrezgene);Acc:427176]	NO
ENSGALG00010017667	97.28288547	-0.656885572	0.299717525	-2.191682226	0.02840246	0.331791226	SLC2A1	solute carrier family 2 member 1 [Source:NCBI gene (formerly Entrezgene);Acc:396130]	NO
ENSGALG00010009676	10335.12416	-0.334885232	0.152824007	-2.191312996	0.02842915	0.331808075	ACO1	aconitase 1, soluble [Source:NCBI gene (formerly Entrezgene);Acc:373916]	NO
ENSGALG00010000286	28915.94301	0.402617167	0.183771822	2.190853649	0.028462385	0.331861579	TCN2	transcobalamin 2 [Source:HGNC Symbol;Acc:HGNC:11653]	NO
ENSGALG00010015573	347.1185824	-0.507282133	0.231614168	-2.190203378	0.02850949	0.331861579	MAN1C1	mannosidase alpha class 1C member 1 [Source:HGNC Symbol;Acc:HGNC:19080]	NO
ENSGALG00010022755	627.1713303	0.4146815	0.189315419	2.190426449	0.028493324	0.331861579	MINPP1	multiple inositol-polyphosphate phosphatase 1 [Source:NCBI gene (formerly Entrezgene);Acc:395356]	NO
ENSGALG00010010696	46.91371864	0.997205141	0.455456038	2.189465188	0.028563046	0.331897039			NO
ENSGALG00010012245	363.3525332	0.426897706	0.194954769	2.189726917	0.028544048	0.331897039			NO
ENSGALG00010003793	5193.519289	-0.376000961	0.171768912	-2.18899309	0.028597342	0.332002007	TRAM1L1	translocation associated membrane protein 1-like 1 [Source:NCBI gene (formerly Entrezgene);Acc:378918]	NO
ENSGALG00010024047	235.7026745	-0.809847379	0.370046644	-2.188500808	0.028633142	0.332124235		G protein-coupled receptor 179 [Source:HGNC Symbol;Acc:HGNC:31371]	NO
ENSGALG00010005324	15.61281362	-1.652032299	0.755171467	-2.187625423	0.028696898	0.332277215	CENPJ	centromere protein J [Source:HGNC Symbol;Acc:HGNC:17272]	NO
ENSGALG00010021106	501.1659153	0.823872031	0.376600844	2.187653174	0.028694875	0.332277215	ITGB6	integrin subunit beta 6 [Source:HGNC Symbol;Acc:HGNC:6161]	NO
ENSGALG00010017553	352.8622431	0.57619787	0.263438728	2.18721778	0.02872663	0.332328666	EDA	ectodysplasin A [Source:HGNC Symbol;Acc:HGNC:3157]	NO
ENSGALG00010027776	916.1799344	-0.523021704	0.239249571	-2.186092548	0.028808835	0.332986553	TKTL1	transketolase [Source:HGNC Symbol;Acc:HGNC:11834]	NO
ENSGALG00010003375	3548.705815	-0.372141948	0.170461577	-2.183142703	0.029025303	0.334310245	YWHAQ	tyrosine 3-monooxygenase/tryptophan 5-monooxygenase activation protein theta [Source:NCBI gene (formerly Entrezgene);Acc:421932]	NO
ENSGALG00010006270	261.523734	-0.438284621	0.200744648	-2.183294172	0.029014153	0.334310245	STAM	signal transducing adaptor molecule [Source:HGNC Symbol;Acc:HGNC:11357]	NO
ENSGALG00010018796	534.0633245	0.616242231	0.282354518	2.182512375	0.029071739	0.334310245	PER3	period circadian clock 3 [Source:NCBI gene (formerly Entrezgene);Acc:419366]	NO
ENSGALG00010018901	290.3548568	0.538834909	0.246828049	2.183037592	0.029033042	0.334310245	TCF7L2	transcription factor 7-like 2 (T-cell specific, HMG-box) [Source:NCBI gene (formerly Entrezgene);Acc:395508]	NO
ENSGALG00010022682	2826.318307	0.325217996	0.14901477	2.182454767	0.029075986	0.334310245	EIF1	eukaryotic translation initiation factor 1 [Source:NCBI gene (formerly Entrezgene);Acc:420037]	NO
ENSGALG00010025325	57.19040654	-1.035439147	0.474064414	-2.184173955	0.028949468	0.334310245	DPEP2	dipeptidase 2 [Source:NCBI gene (formerly Entrezgene);Acc:107054267]	NO
ENSGALG00010020011	216.9731717	0.719539749	0.329840443	2.181478244	0.029148062	0.334846005	TLE3	TLE family member 3, transcriptional corepressor [Source:HGNC Symbol;Acc:HGNC:11839]	NO
ENSGALG00010001611	74.5062736	0.740654184	0.339812034	2.179599632	0.029287152	0.335438306	MAPK12	mitogen-activated protein kinase 12 [Source:HGNC Symbol;Acc:HGNC:6874]	NO
ENSGALG00010002475	126.1196849	0.656904092	0.301601966	2.178049767	0.029402332	0.335438306			NO
ENSGALG00010005565	304.3996825	0.539689143	0.247771303	2.178174537	0.029393045	0.335438306	PGAP4	post-GPI attachment to proteins GalNAc transferase 4 [Source:HGNC Symbol;Acc:HGNC:28180]	NO
ENSGALG00010007457	86.47345614	0.811066927	0.372377244	2.178078659	0.029400181	0.335438306	SHANK3	SH3 and multiple ankyrin repeat domains 3 [Source:HGNC Symbol;Acc:HGNC:14294]	NO
ENSGALG00010010094	2333.80659	-0.730092169	0.335297591	-2.177445318	0.029447358	0.335438306	SLC2A9	solute carrier family 2 member 9 [Source:HGNC Symbol;Acc:HGNC:13446]	NO
ENSGALG00010010309	209.214325	0.775364745	0.356115836	2.177282406	0.029459503	0.335438306			NO
ENSGALG00010013486	261.1488095	0.571567351	0.262448959	2.17782289	0.029419225	0.335438306	PLPP6	phospholipid phosphatase 6 [Source:HGNC Symbol;Acc:HGNC:23682]	NO
ENSGALG00010018051	1273.31498	0.642191777	0.29479682	2.178421661	0.029374659	0.335438306	GNPNAT1	glucosamine-phosphate N-acetyltransferase 1 [Source:HGNC Symbol;Acc:HGNC:19980]	NO
ENSGALG00010019487	176.1825507	-0.655174141	0.300550906	-2.179910717	0.02926408	0.335438306			NO
ENSGALG00010021405	702.7416767	-0.467205036	0.214382711	-2.1793037	0.029309115	0.335438306	IDE	insulin degrading enzyme [Source:HGNC Symbol;Acc:HGNC:5381]	NO
ENSGALG00010023539	61.02538775	1.056606868	0.485349423	2.177002421	0.029480387	0.335438306			NO
ENSGALG00010014588	19.8789316	1.939624878	0.891258767	2.176275791	0.029534645	0.335478695			NO
ENSGALG00010021407	321.4343084	0.451618143	0.207551808	2.175929693	0.029560518	0.335478695	SIN3A	SIN3 transcription regulator family member A [Source:NCBI gene (formerly Entrezgene);Acc:415307]	NO
ENSGALG00010027638	538.1791919	0.450549028	0.207053479	2.176003177	0.029555023	0.335478695	MRPS2	mitochondrial ribosomal protein S2 [Source:HGNC Symbol;Acc:HGNC:14495]	NO
ENSGALG00010001825	150.0602236	0.624923357	0.287441033	2.174092373	0.029698199	0.336011383	LIPT2	lipoyl(octanoyl) transferase 2 [Source:HGNC Symbol;Acc:HGNC:37216]	NO
ENSGALG00010004365	1135.01481	-0.359028778	0.165093028	-2.174705878	0.029652164	0.336011383	TPD52	tumor protein D52 [Source:NCBI gene (formerly Entrezgene);Acc:770339]	NO
ENSGALG00010006310	573.3904666	-0.369946393	0.170253207	-2.172918792	0.02978643	0.336011383	ALG5	ALG5 dolichyl-phosphate beta-glucosyltransferase [Source:HGNC Symbol;Acc:HGNC:20266]	NO
ENSGALG00010008310	152.6879951	0.559145239	0.257291066	2.173201146	0.029765182	0.336011383	EXOSC5	exosome component 5 [Source:HGNC Symbol;Acc:HGNC:24662]	NO
ENSGALG00010008457	659.2513735	0.440492033	0.202583178	2.17437616	0.029676897	0.336011383	MARVELD3	MARVEL domain containing 3 [Source:HGNC Symbol;Acc:HGNC:30525]	NO
ENSGALG00010016676	45.69008348	1.305266381	0.600523139	2.173548854	0.029739033	0.336011383	NLRC3	NLR family CARD domain containing 3 [Source:HGNC Symbol;Acc:HGNC:29889]	NO
ENSGALG00010027202	134.1129887	-0.688352444	0.316778777	-2.172975259	0.029782179	0.336011383	CHAF1A	chromatin assembly factor 1 subunit A [Source:NCBI gene (formerly Entrezgene);Acc:770217]	NO
ENSGALG00010028771	650.887336	-0.375049421	0.172676497	-2.171977241	0.02985738	0.336522884	SETX	senataxin [Source:HGNC Symbol;Acc:HGNC:445]	NO
ENSGALG00010000702	648.8236921	-0.607546687	0.279808966	-2.171290995	0.029909183	0.336529519	DDC	dopa decarboxylase [Source:HGNC Symbol;Acc:HGNC:2719]	NO
ENSGALG00010014093	266.7716867	-0.573385	0.264036311	-2.171614194	0.029884775	0.336529519	PLD1	phospholipase D1 [Source:HGNC Symbol;Acc:HGNC:9067]	NO
ENSGALG00010011067	81.57099674	-0.715840166	0.330030642	-2.169011221	0.030081832	0.337188649	TMTC2	transmembrane O-mannosyltransferase targeting cadherins 2 [Source:HGNC Symbol;Acc:HGNC:25440]	NO
ENSGALG00010015936	1679.557721	0.402141373	0.185420079	2.168812439	0.030096926	0.337188649	RPL36AL	ribosomal protein L36a like [Source:HGNC Symbol;Acc:HGNC:10346]	NO
ENSGALG00010020027	1914.161063	-0.372449024	0.171695604	-2.169240304	0.030064445	0.337188649	RER1	retention in endoplasmic reticulum sorting receptor 1 [Source:NCBI gene (formerly Entrezgene);Acc:419397]	NO
ENSGALG00010025533	2732.477137	0.413044548	0.190458111	2.168689726	0.030106248	0.337188649	INHBC	inhibin subunit beta C [Source:HGNC Symbol;Acc:HGNC:6068]	NO
ENSGALG00010026036	348.1224153	-0.489464332	0.225551593	-2.170077037	0.03000101	0.337188649	TUBA5	tubulin, alpha 5 [Source:NCBI gene (formerly Entrezgene);Acc:421169]	NO
ENSGALG00010029629	77.80811981	-0.865774003	0.3992527	-2.168486284	0.030121707	0.337188649		mast cell immunoglobulin like receptor 1 [Source:HGNC Symbol;Acc:HGNC:27570]	NO
ENSGALG00010027700	647.6316929	0.397260484	0.183284529	2.167452351	0.030200379	0.337781603	TCF3	transcription factor 3 [Source:NCBI gene (formerly Entrezgene);Acc:395146]	NO
ENSGALG00010010698	25.80455096	2.003522063	0.924633105	2.166829256	0.030247876	0.338025156	GPRIN2	G protein regulated inducer of neurite outgrowth 2 [Source:NCBI gene (formerly Entrezgene);Acc:395648]	NO
ENSGALG00010011896	214.8957187	0.778565052	0.359551174	2.165380366	0.030358568	0.338290273	SIK1	salt inducible kinase 1 [Source:NCBI gene (formerly Entrezgene);Acc:395417]	NO
ENSGALG00010015583	20.07389851	-1.382335963	0.638299637	-2.165653688	0.03033766	0.338290273	PRDM4	PR/SET domain 4 [Source:HGNC Symbol;Acc:HGNC:9348]	NO
ENSGALG00010020449	989.3024707	-0.333592149	0.154071938	-2.165171367	0.030374564	0.338290273	PRPF19	pre-mRNA processing factor 19 [Source:NCBI gene (formerly Entrezgene);Acc:430767]	NO
ENSGALG00010024939	173.7942917	0.640201805	0.295577956	2.165932177	0.03031637	0.338290273	COQ10A	coenzyme Q10A [Source:HGNC Symbol;Acc:HGNC:26515]	NO
ENSGALG00010024669	10.89811452	-2.032876287	0.939284767	-2.16428112	0.030442781	0.338762934	STIL	STIL centriolar assembly protein [Source:HGNC Symbol;Acc:HGNC:10879]	NO
ENSGALG00010016631	290.2612136	-0.572931326	0.264878767	-2.162994533	0.0305416	0.339288004	FAM53A	family with sequence similarity 53 member A [Source:NCBI gene (formerly Entrezgene);Acc:378905]	NO
ENSGALG00010020184	652.8958824	-0.494456839	0.228586584	-2.163105248	0.030533086	0.339288004	RSL1D1	ribosomal L1 domain containing 1 [Source:NCBI gene (formerly Entrezgene);Acc:416416]	NO
ENSGALG00010002972	3310.798707	-0.620517731	0.287097882	-2.161345553	0.030668657	0.340411727	ME1	malic enzyme 1 [Source:NCBI gene (formerly Entrezgene);Acc:374189]	NO
ENSGALG00010016584	1027.987823	0.549653038	0.254489858	2.159822963	0.030786377	0.340854735	EHBP1	EH domain binding protein 1 [Source:HGNC Symbol;Acc:HGNC:29144]	NO
ENSGALG00010017142	185.8550894	-0.546566963	0.253056126	-2.15986458	0.030783154	0.340854735	NMNAT1	retinol binding protein 7 [Source:HGNC Symbol;Acc:HGNC:30316]	NO
ENSGALG00010024427	226.0594901	0.519275855	0.24041743	2.15989271	0.030780976	0.340854735	C22orf39	chromosome 22 open reading frame 39 [Source:HGNC Symbol;Acc:HGNC:27012]	NO
ENSGALG00010012865	425.0608171	0.516798038	0.239367994	2.15901061	0.030849344	0.341040013	EP300	E1A binding protein p300 [Source:HGNC Symbol;Acc:HGNC:3373]	NO
ENSGALG00010027732	18835.0473	0.348855326	0.161591762	2.158868257	0.030860389	0.341040013	EEF2	eukaryotic translation elongation factor 2 [Source:NCBI gene (formerly Entrezgene);Acc:396325]	NO
ENSGALG00010028170	1397.183265	-0.473519445	0.219363819	-2.158603217	0.030880963	0.341040013	COPE	coatomer protein complex subunit epsilon [Source:NCBI gene (formerly Entrezgene);Acc:420117]	NO
ENSGALG00010008705	226.3596469	0.640149361	0.296753777	2.157173423	0.030992154	0.341980599			NO
ENSGALG00010004746	1327.482672	-0.454840556	0.210883343	-2.156834912	0.03101853	0.341984496	LYN	LYN proto-onco, Src family tyrosine kinase [Source:NCBI gene (formerly Entrezgene);Acc:421127]	NO
ENSGALG00010017811	2897.615005	-0.347520719	0.161174905	-2.156171389	0.031070285	0.342267965	HACD3	3-hydroxyacyl-CoA dehydratase 3 [Source:NCBI gene (formerly Entrezgene);Acc:415539]	NO
ENSGALG00010007098	215.0152542	-0.539176633	0.25010639	-2.15578911	0.031100136	0.342309874	NDUFAF7	NADH:ubiquinone oxidoreductase complex assembly factor 7 [Source:HGNC Symbol;Acc:HGNC:28816]	NO
ENSGALG00010016206	37529.77718	-0.365783281	0.169704477	-2.155413261	0.03112951	0.342346456	KNG1	kininogen 1 [Source:HGNC Symbol;Acc:HGNC:6383]	NO
ENSGALG00010015894	215.0147336	-0.487831409	0.226450292	-2.154253835	0.031220271	0.343057527	CEP78	centrosomal protein 78 [Source:HGNC Symbol;Acc:HGNC:25740]	NO
ENSGALG00010022917	4665.566389	0.899924948	0.417871646	2.153591796	0.031272198	0.343341043	CYP4B7	cytochrome P450, family 4, subfamily B, polypeptide 7 [Source:NCBI gene (formerly Entrezgene);Acc:424618]	NO
ENSGALG00010001578	14.34490631	1.528295007	0.710169395	2.152014742	0.031396193	0.343554348			NO
ENSGALG00010020230	691.134462	-0.619964839	0.288042293	-2.152339621	0.031370615	0.343554348			NO
ENSGALG00010020676	25598.88744	0.426076484	0.197976834	2.152153236	0.031385287	0.343554348	CYP2C23a	cytochrome P450, family 2, subfamily C, polypeptide 23a [Source:NCBI gene (formerly Entrezgene);Acc:414746]	NO
ENSGALG00010020896	2699.323231	-0.471877097	0.219211973	-2.152606409	0.031349624	0.343554348	MARCO	macrophage receptor with collagenous structure [Source:NCBI gene (formerly Entrezgene);Acc:395488]	NO
ENSGALG00010002181	98.88951546	0.657025705	0.305372179	2.151557184	0.031432247	0.343662725	FIS1	fission, mitochondrial 1 [Source:HGNC Symbol;Acc:HGNC:21689]	NO
ENSGALG00010011021	125.5998524	0.864999966	0.402109734	2.151154005	0.031464046	0.343724433	PPP1R3G	protein phosphatase 1 regulatory subunit 3G [Source:HGNC Symbol;Acc:HGNC:14945]	NO
ENSGALG00010002149	70.92344829	1.459037348	0.6785067	2.150365423	0.031526321	0.34375474	SLC51AL		NO
ENSGALG00010006347	566.4840438	0.415982717	0.193469043	2.150125474	0.031545291	0.34375474	PPP6R2	protein phosphatase 6 regulatory subunit 2 [Source:HGNC Symbol;Acc:HGNC:19253]	NO
ENSGALG00010025968	32306.46105	-0.381276923	0.177318071	-2.150242898	0.031536007	0.34375474	FADS2	fatty acid desaturase 2 [Source:NCBI gene (formerly Entrezgene);Acc:423122]	NO
ENSGALG00010012830	725.9368465	0.361047224	0.167955068	2.149665547	0.03158168	0.343866142	ARRDC3	arrestin domain containing 3 [Source:HGNC Symbol;Acc:HGNC:29263]	NO
ENSGALG00010024736	32.39233787	1.101317283	0.512433244	2.149191716	0.031619206	0.343989736	DGKA	diacylglycerol kinase alpha [Source:HGNC Symbol;Acc:HGNC:2849]	NO
ENSGALG00010001883	478.893656	0.742244945	0.34571755	2.146969237	0.031795731	0.345605311	KBTBD11	kelch repeat and BTB domain containing 11 [Source:HGNC Symbol;Acc:HGNC:29104]	NO
ENSGALG00010021020	250.698577	-0.50595692	0.235731107	-2.146330735	0.031846601	0.345605311	ZDHHC13	zinc finger DHHC-type containing 13 [Source:NCBI gene (formerly Entrezgene);Acc:422980]	NO
ENSGALG00010025979	92.88809556	0.864775869	0.402866218	2.146558411	0.031828454	0.345605311			NO
ENSGALG00010004995	120928.1872	-0.608467355	0.283632925	-2.145263476	0.031931787	0.345958404	PIT54	PIT54 protein [Source:NCBI gene (formerly Entrezgene);Acc:395364]	NO
ENSGALG00010023603	13104.34001	-0.338516433	0.157792342	-2.14532866	0.031926579	0.345958404	C1S	complement C1s [Source:NCBI gene (formerly Entrezgene);Acc:418294]	NO
ENSGALG00010009392	322.4594592	0.478263791	0.2230374	2.144321042	0.032007172	0.346315619	MAPRE3	microtubule associated protein RP/EB family member 3 [Source:HGNC Symbol;Acc:HGNC:6892]	NO
ENSGALG00010014396	332.3323015	0.565693598	0.263866407	2.143863654	0.032043813	0.346315619	ING1	inhibitor of growth family member 1 [Source:HGNC Symbol;Acc:HGNC:6062]	NO
ENSGALG00010024738	2190.300932	0.382499841	0.178407565	2.143966486	0.032035572	0.346315619	NBR1	NBR1 autophagy cargo receptor [Source:HGNC Symbol;Acc:HGNC:6746]	NO
ENSGALG00010013506	704.302795	-0.537250152	0.250644121	-2.143477975	0.032074738	0.346364999	RNF149	ring finger protein 149 [Source:HGNC Symbol;Acc:HGNC:23137]	NO
ENSGALG00010002433	25.48684489	-2.136023385	0.997928774	-2.140456754	0.032317872	0.347175868	GRHL1	grainyhead like transcription factor 1 [Source:HGNC Symbol;Acc:HGNC:17923]	NO
ENSGALG00010020153	1168.655159	-0.405140918	0.18932519	-2.139920828	0.032361166	0.347175868	AXL	AXL receptor tyrosine kinase [Source:NCBI gene (formerly Entrezgene);Acc:395336]	NO
ENSGALG00010021869	36.05567612	1.291087594	0.603121773	2.14067482	0.03230027	0.347175868	GJC3	gap junction protein gamma 3 [Source:NCBI gene (formerly Entrezgene);Acc:396501]	NO
ENSGALG00010022055	520.0542596	-0.770522442	0.36001446	-2.140254148	0.032334233	0.347175868	E2F1	E2F transcription factor 1 [Source:NCBI gene (formerly Entrezgene);Acc:396142]	NO
ENSGALG00010025508	286.0637878	0.510916031	0.238704603	2.140369413	0.032324924	0.347175868		PTTG1 interacting protein [Source:HGNC Symbol;Acc:HGNC:13524]	NO
ENSGALG00010029229	409.6162269	0.735849245	0.343582269	2.14169738	0.032217842	0.347175868	CBX4	chromobox 4 [Source:NCBI gene (formerly Entrezgene);Acc:395354]	NO
ENSGALG00010029313	37.03785151	1.483821104	0.693185283	2.140583679	0.032307626	0.347175868	CCDC40	coiled-coil domain containing 40 [Source:HGNC Symbol;Acc:HGNC:26090]	NO
ENSGALG00010029757	1284.521374	0.747685541	0.349388835	2.139981212	0.032356285	0.347175868	ULK2	unc-51 like autophagy activating kinase 2 [Source:HGNC Symbol;Acc:HGNC:13480]	NO
ENSGALG00010000020	158964.5503	0.301237343	0.140960989	2.137026321	0.032595851	0.347424714	COX2	cytochrome c oxidase subunit II [Source:NCBI gene (formerly Entrezgene);Acc:63549489]	NO
ENSGALG00010008136	678.9378498	-0.495874079	0.231863338	-2.138648064	0.032464182	0.347424714	ELP1	elongator acetyltransferase complex subunit 1 [Source:HGNC Symbol;Acc:HGNC:5959]	NO
ENSGALG00010010215	228.2556795	0.631428732	0.295357572	2.137845082	0.032529319	0.347424714			NO
ENSGALG00010010393	15.34972499	-1.454620653	0.680642068	-2.137130103	0.032587411	0.347424714	FANCC	Fanconi anemia complementation group C [Source:NCBI gene (formerly Entrezgene);Acc:427468]	NO
ENSGALG00010020038	168.8655558	-0.613968307	0.287262557	-2.137307117	0.03257302	0.347424714	SKI	SKI proto-onco [Source:NCBI gene (formerly Entrezgene);Acc:428181]	NO
ENSGALG00010022552	296.8518215	-0.432805708	0.202455637	-2.137780473	0.032534565	0.347424714	GPR155	G protein-coupled receptor 155 [Source:HGNC Symbol;Acc:HGNC:22951]	NO
ENSGALG00010022770	210.7791245	-0.54673068	0.255801141	-2.137326979	0.032571406	0.347424714	HAT1	histone acetyltransferase 1 [Source:NCBI gene (formerly Entrezgene);Acc:374037]	NO
ENSGALG00010024616	441.3656704	-0.393143994	0.183817741	-2.138770672	0.032454246	0.347424714	ARVCF	armadillo repeat deleted in velocardiofacial syndrome [Source:NCBI gene (formerly Entrezgene);Acc:395119]	NO
ENSGALG00010000223	26.26741522	1.215975531	0.569801082	2.134035139	0.032839904	0.347510032	CASTOR1	cytosolic arginine sensor for mTORC1 subunit 1 [Source:HGNC Symbol;Acc:HGNC:34423]	NO
ENSGALG00010000592	1449.22889	-0.377466421	0.176755779	-2.135525208	0.032718133	0.347510032	CCT5	chaperonin containing TCP1 subunit 5 [Source:NCBI gene (formerly Entrezgene);Acc:420930]	NO
ENSGALG00010002372	204.9097243	-0.595810146	0.27907422	-2.134952291	0.032764907	0.347510032	SMC6	structural maintenance of chromosomes 6 [Source:NCBI gene (formerly Entrezgene);Acc:421950]	NO
ENSGALG00010019723	315.8787802	0.457234761	0.214215407	2.134462538	0.032804937	0.347510032			NO
ENSGALG00010020765	227.8477804	-0.529890159	0.248223993	-2.134725786	0.032783415	0.347510032	GLT1D1	glycosyltransferase 1 domain containing 1 [Source:NCBI gene (formerly Entrezgene);Acc:416807]	NO
ENSGALG00010021116	1999.259004	-0.409818808	0.191998736	-2.134487008	0.032802936	0.347510032	FAM21C	family with sequence similarity 21 member C [Source:NCBI gene (formerly Entrezgene);Acc:423772]	NO
ENSGALG00010021537	29.01947228	1.440588314	0.675061178	2.134011495	0.03284184	0.347510032	GPX2	glutathione peroxidase 2 [Source:NCBI gene (formerly Entrezgene);Acc:100857454]	NO
ENSGALG00010021741	10405.3567	0.347901898	0.162959259	2.134901082	0.032769091	0.347510032	RPL19	ribosomal protein L19 [Source:NCBI gene (formerly Entrezgene);Acc:420003]	NO
ENSGALG00010029211	404.5844543	0.437722822	0.20490107	2.136264204	0.032657885	0.347510032	SDF2	stromal cell derived factor 2 [Source:HGNC Symbol;Acc:HGNC:10675]	NO
ENSGALG00010002448	797.1612267	0.372840243	0.174977581	2.130788643	0.033106558	0.348753866	RAB9A	RAB9A, member RAS onco family [Source:NCBI gene (formerly Entrezgene);Acc:418635]	NO
ENSGALG00010003591	74.68667565	1.130371754	0.530132529	2.132243718	0.032986816	0.348753866			NO
ENSGALG00010006178	2561.030671	0.350275227	0.164354118	2.131222699	0.0330708	0.348753866	RPS23	ribosomal protein S23 [Source:HGNC Symbol;Acc:HGNC:10410]	NO
ENSGALG00010016502	3450.399995	-0.491836153	0.23076668	-2.131313556	0.033063319	0.348753866	YIPF5	Yip1 domain family member 5 [Source:NCBI gene (formerly Entrezgene);Acc:416344]	NO
ENSGALG00010025080	327.4591443	0.610796597	0.286715806	2.130320633	0.033145151	0.348753866	BAZ2A	bromodomain adjacent to zinc finger domain 2A [Source:HGNC Symbol;Acc:HGNC:962]	NO
ENSGALG00010025910	351.4039295	-0.489574642	0.22979726	-2.130463353	0.033133378	0.348753866	HEATR3	HEAT repeat containing 3 [Source:NCBI gene (formerly Entrezgene);Acc:415734]	NO
ENSGALG00010027922	1163.860777	0.356453637	0.167305544	2.130554837	0.033125834	0.348753866	SHC1	SHC adaptor protein 1 [Source:NCBI gene (formerly Entrezgene);Acc:395934]	NO
ENSGALG00010010596	969.7041446	0.62662938	0.294300919	2.129213129	0.033236631	0.34887844	SHLD2	shieldin complex subunit 2 [Source:HGNC Symbol;Acc:HGNC:28773]	NO
ENSGALG00010023627	258.1112857	-0.494430778	0.232189088	-2.129431588	0.033218569	0.34887844	IFT52	intraflagellar transport 52 [Source:NCBI gene (formerly Entrezgene);Acc:419165]	NO
ENSGALG00010029518	219.7223215	0.988595898	0.464199494	2.129678966	0.033198127	0.34887844	FAAP100	Fanconi anemia core complex associated protein 100 [Source:NCBI gene (formerly Entrezgene);Acc:100049617]	NO
ENSGALG00010027185	288.6348768	-0.446228321	0.209687149	-2.128067086	0.033331522	0.349595259	ATRIP	ATR interacting protein [Source:NCBI gene (formerly Entrezgene);Acc:415949]	NO
ENSGALG00010020374	992.6031457	-0.466634791	0.219391634	-2.126948881	0.033424331	0.350289119	PCNA	proliferating cell nuclear antigen [Source:NCBI gene (formerly Entrezgene);Acc:373984]	NO
ENSGALG00010003202	349.8039228	-0.490416435	0.230895677	-2.123974092	0.03367231	0.35065095	FAM46A	family with sequence similarity 46 member A [Source:NCBI gene (formerly Entrezgene);Acc:421845]	NO
ENSGALG00010008426	1347.714886	-0.345768529	0.162751841	-2.124513778	0.033627205	0.35065095	AP1G1	adaptor related protein complex 1 gamma 1 subunit [Source:NCBI gene (formerly Entrezgene);Acc:415880]	NO
ENSGALG00010009059	960.956119	0.401673028	0.189068963	2.124478933	0.033630116	0.35065095	MED29	mediator complex subunit 29 [Source:HGNC Symbol;Acc:HGNC:23074]	NO
ENSGALG00010009232	3150.306518	0.324631205	0.152759212	2.125117035	0.033576849	0.35065095	ECH1	enoyl-CoA hydratase 1 [Source:HGNC Symbol;Acc:HGNC:3149]	NO
ENSGALG00010019149	1372.069007	0.406688051	0.191466863	2.124064938	0.033664714	0.35065095	COX5B	cytochrome c oxidase subunit 5B [Source:HGNC Symbol;Acc:HGNC:2269]	NO
ENSGALG00010019155	12.99554165	1.819670316	0.85592043	2.125980702	0.033504866	0.35065095			NO
ENSGALG00010023953	1320.839584	0.330062824	0.155317687	2.125082023	0.033579769	0.35065095	SLC35A3	solute carrier family 35 member A3 [Source:NCBI gene (formerly Entrezgene);Acc:424472]	NO
ENSGALG00010024677	76.8535845	1.355382231	0.637852672	2.124914246	0.033593769	0.35065095	LMBR1L	limb development membrane protein 1 like [Source:HGNC Symbol;Acc:HGNC:18268]	NO
ENSGALG00010010345	66.84056435	1.248321149	0.588131865	2.122519155	0.033794166	0.350969686			NO
ENSGALG00010017310	143.749156	0.797255501	0.375558876	2.122850908	0.033766347	0.350969686	SAMD11	sterile alpha motif domain containing 11 [Source:NCBI gene (formerly Entrezgene);Acc:419434]	NO
ENSGALG00010024250	1044.210034	-0.337296823	0.158886268	-2.122882151	0.033763728	0.350969686	AP2A2	adaptor related protein complex 2 alpha 2 subunit [Source:NCBI gene (formerly Entrezgene);Acc:423102]	NO
ENSGALG00010026112	597.845753	0.416652207	0.19631797	2.122333509	0.033809741	0.350969686	ZFP91	ZFP91 zinc finger protein, atypical E3 ubiquitin ligase [Source:HGNC Symbol;Acc:HGNC:14983]	NO
ENSGALG00010004416	308.4553144	-0.503253696	0.237449319	-2.119415199	0.034055393	0.352451767	STXBP6	syntaxin binding protein 6 [Source:NCBI gene (formerly Entrezgene);Acc:423299]	NO
ENSGALG00010013477	521.7994473	-0.480791131	0.226831146	-2.11959927	0.034039854	0.352451767	RFC1	replication factor C subunit 1 [Source:NCBI gene (formerly Entrezgene);Acc:422788]	NO
ENSGALG00010019845	9.558334047	2.260001734	1.066358891	2.119363147	0.034059789	0.352451767			NO
ENSGALG00010023169	2582.379742	-0.380347071	0.179410344	-2.119984065	0.034007389	0.352451767	RAN	RAN, member RAS onco family [Source:NCBI gene (formerly Entrezgene);Acc:396193]	NO
ENSGALG00010028036	2057.34477	0.307619759	0.145196919	2.118638331	0.034121044	0.352807834	NDUFS7	NADH:ubiquinone oxidoreductase core subunit S7 [Source:HGNC Symbol;Acc:HGNC:7714]	NO
ENSGALG00010007579	288.1221814	-0.498028628	0.235215524	-2.117328907	0.034231943	0.352937273	GATB	glutamyl-tRNA amidotransferase subunit B [Source:HGNC Symbol;Acc:HGNC:8849]	NO
ENSGALG00010007917	375.6268912	-0.472030335	0.222955501	-2.11715043	0.034247083	0.352937273	POGLUT1	protein O-glucosyltransferase 1 [Source:NCBI gene (formerly Entrezgene);Acc:418455]	NO
ENSGALG00010008302	113.0828281	0.738413209	0.348774565	2.117164733	0.034245869	0.352937273			NO
ENSGALG00010018527	1847.84139	-0.384373227	0.181585689	-2.116759472	0.034280267	0.352937273	CCT4	chaperonin containing TCP1 subunit 4 [Source:NCBI gene (formerly Entrezgene);Acc:395414]	NO
ENSGALG00010019675	403.3228872	0.465494035	0.219921089	2.116641186	0.034290312	0.352937273	MAFK	MAF bZIP transcription factor K [Source:NCBI gene (formerly Entrezgene);Acc:395518]	NO
ENSGALG00010023309	117.3776183	-0.636663434	0.30079683	-2.116589568	0.034294696	0.352937273	PIK3R3	phosphoinositide-3-kinase regulatory subunit 3 [Source:HGNC Symbol;Acc:HGNC:8981]	NO
ENSGALG00010021583	760.0392188	0.413800134	0.195580255	2.115756185	0.034365549	0.35338971	NFE2L1	nuclear factor, erythroid 2 like 1 [Source:NCBI gene (formerly Entrezgene);Acc:417987]	NO
ENSGALG00010022401	887.1601997	0.794388479	0.375566868	2.115171884	0.0344153	0.35362461	LCAT	lecithin-cholesterol acyltransferase [Source:NCBI gene (formerly Entrezgene);Acc:396136]	NO
ENSGALG00010018176	92.86835552	-0.695620006	0.328995906	-2.114372831	0.034483436	0.354047906			NO
ENSGALG00010007432	558.7227842	-0.592063415	0.280249486	-2.1126298	0.034632466	0.355023298	NAT	N-acetyltransferase, liver isozyme [Source:NCBI gene (formerly Entrezgene);Acc:396537]	NO
ENSGALG00010021426	1124.813435	-0.591833547	0.280135903	-2.11266582	0.034629381	0.355023298	SLC38A7	solute carrier family 38 member 7 [Source:HGNC Symbol;Acc:HGNC:25582]	NO
ENSGALG00010000823	43.94133665	-0.884633824	0.41911075	-2.110739998	0.034794666	0.356018131	PIBF1	progesterone immunomodulatory binding factor 1 [Source:HGNC Symbol;Acc:HGNC:23352]	NO
ENSGALG00010009479	23.7490429	-1.377150958	0.652516467	-2.110522919	0.034813339	0.356018131	MTBP	MDM2 binding protein [Source:HGNC Symbol;Acc:HGNC:7417]	NO
ENSGALG00010012824	4300.778815	0.4343327	0.205769743	2.110770478	0.034792045	0.356018131	HIBCH	3-hydroxyisobutyryl-CoA hydrolase [Source:NCBI gene (formerly Entrezgene);Acc:423979]	NO
ENSGALG00010025419	993.7314676	0.388862654	0.184274323	2.110237869	0.034837872	0.356018131	CCND1	cyclin D1 [Source:NCBI gene (formerly Entrezgene);Acc:396341]	NO
ENSGALG00010023926	771.4940802	0.627525202	0.297438925	2.109761531	0.034878902	0.35616047	ZYX	zyxin [Source:NCBI gene (formerly Entrezgene);Acc:418300]	NO
ENSGALG00010008939	441.5797624	0.391255976	0.18553436	2.108806019	0.034961329	0.356724988	RANBP9	RAN binding protein 9 [Source:HGNC Symbol;Acc:HGNC:13727]	NO
ENSGALG00010019823	8.67603222	-2.341749121	1.110980771	-2.107821469	0.035046435	0.357315942	LCT	lactase [Source:NCBI gene (formerly Entrezgene);Acc:424294]	NO
ENSGALG00010005583	131535.4116	0.493501272	0.234207293	2.107113173	0.035107771	0.357337173	ALDOB	aldolase, fructose-bisphosphate B [Source:NCBI gene (formerly Entrezgene);Acc:427308]	NO
ENSGALG00010006627	310.6220988	0.461418937	0.219004026	2.106897046	0.035126505	0.357337173	SF3B5	splicing factor 3b subunit 5 [Source:NCBI gene (formerly Entrezgene);Acc:769794]	NO
ENSGALG00010011668	8138.961273	-0.578360487	0.274513572	-2.106855709	0.035130089	0.357337173	SLCO1A2	solute carrier organic anion transporter family member 1A2 [Source:HGNC Symbol;Acc:HGNC:10956]	NO
ENSGALG00010021823	142.8745537	0.665378886	0.315945183	2.105994715	0.035204811	0.357820288			NO
ENSGALG00010002329	4636.38482	-0.374049309	0.177814867	-2.103588494	0.035414358	0.358463794	STT3B	STT3B, catalytic subunit of the oligosaccharyltransferase complex [Source:NCBI gene (formerly Entrezgene);Acc:428444]	NO
ENSGALG00010012175	2471.73176	0.488240665	0.232056633	2.103972034	0.035380887	0.358463794	PACSIN2	protein kinase C and casein kinase substrate in neurons 2 [Source:NCBI gene (formerly Entrezgene);Acc:395975]	NO
ENSGALG00010013386	1807.925955	-0.373104495	0.177291153	-2.10447328	0.035337183	0.358463794	ITGAV	integrin subunit alpha V [Source:NCBI gene (formerly Entrezgene);Acc:396420]	NO
ENSGALG00010019018	2306.788102	-0.559001444	0.265678606	-2.104051408	0.035373963	0.358463794	SH3BGRL	SH3 domain binding glutamate rich protein like [Source:NCBI gene (formerly Entrezgene);Acc:422277]	NO
ENSGALG00010020202	148.1084215	-0.547861152	0.260479392	-2.103280217	0.035441282	0.358463794	MAPKBP1	mitogen-activated protein kinase binding protein 1 [Source:HGNC Symbol;Acc:HGNC:29536]	NO
ENSGALG00010020975	760.0535005	-0.413649921	0.196556071	-2.104488139	0.035335888	0.358463794	HCCS	holocytochrome c synthase [Source:NCBI gene (formerly Entrezgene);Acc:424482]	NO
ENSGALG00010023193	8024.857845	0.478001252	0.227286637	2.103076791	0.035459057	0.358463794	PPDPF	pancreatic progenitor cell differentiation and proliferation factor [Source:NCBI gene (formerly Entrezgene);Acc:419245]	NO
ENSGALG00010009634	183.891057	-0.499566436	0.237610584	-2.102458681	0.035513115	0.358708306	TBC1D31	TBC1 domain family member 31 [Source:HGNC Symbol;Acc:HGNC:30888]	NO
ENSGALG00010017706	1409.600091	0.397372461	0.189029083	2.102176313	0.035537834	0.358708306	FGFRL1	fibroblast growth factor receptor-like 1 [Source:NCBI gene (formerly Entrezgene);Acc:395107]	NO
ENSGALG00010010125	712.971299	-0.383145095	0.182338034	-2.101290043	0.035615513	0.359196529	AHCTF1	AT-hook containing transcription factor 1 [Source:NCBI gene (formerly Entrezgene);Acc:421484]	NO
ENSGALG00010021148	319.5653287	0.438332699	0.208661309	2.100689872	0.035668199	0.359196529	GPATCH8	G-patch domain containing 8 [Source:HGNC Symbol;Acc:HGNC:29066]	NO
ENSGALG00010022415	687.5268856	-0.348157769	0.16571198	-2.100981294	0.035642608	0.359196529	DIP2B	disco interacting protein 2 homolog B [Source:HGNC Symbol;Acc:HGNC:29284]	NO
ENSGALG00010029409	1644.888289	0.674378648	0.321275813	2.099064485	0.035811217	0.36036065			NO
ENSGALG00010023987	21.44815766	1.142663281	0.54451695	2.098489831	0.035861897	0.360594533	TNNI3K	TNNI3 interacting kinase [Source:NCBI gene (formerly Entrezgene);Acc:100533999]	NO
ENSGALG00010014001	155.3510448	-0.514406696	0.2453023	-2.097031684	0.035990771	0.361613692	CDC16	cell division cycle 16 [Source:NCBI gene (formerly Entrezgene);Acc:418735]	NO
ENSGALG00010021679	1229.915096	-0.601397657	0.286900828	-2.096186547	0.036065646	0.362089166	MASP2	MBL associated serine protease 2 [Source:HGNC Symbol;Acc:HGNC:6902]	NO
ENSGALG00010006847	2405.509071	-0.371074926	0.177081774	-2.095500384	0.036126534	0.362395783	SEL1L	SEL1L adaptor subunit of ERAD E3 ubiquitin ligase [Source:HGNC Symbol;Acc:HGNC:10717]	NO
ENSGALG00010028105	348.8783122	-0.435912848	0.208050995	-2.09522116	0.036151337	0.362395783	PRKCD	protein kinase C delta [Source:NCBI gene (formerly Entrezgene);Acc:415905]	NO
ENSGALG00010007985	4529.454376	0.798463587	0.381406037	2.093473906	0.036306871	0.363677515	APELA	apelin receptor early endogenous ligand [Source:NCBI gene (formerly Entrezgene);Acc:770154]	NO
ENSGALG00010015955	8.524419221	2.210595603	1.056445334	2.092484609	0.036395187	0.36395271			NO
ENSGALG00010016932	3491.718316	0.353817627	0.169147802	2.091766035	0.03645945	0.36395271	OGT	O-linked N-acetylglucosamine (GlcNAc) transferase [Source:HGNC Symbol;Acc:HGNC:8127]	NO
ENSGALG00010020913	45.14664138	-1.235434634	0.590628583	-2.091728491	0.03646281	0.36395271	TMEM132B	transmembrane protein 132B [Source:HGNC Symbol;Acc:HGNC:29397]	NO
ENSGALG00010023243	195.863812	0.833475407	0.398312965	2.09251388	0.036392571	0.36395271	HK1	hexokinase 1 [Source:NCBI gene (formerly Entrezgene);Acc:373889]	NO
ENSGALG00010023631	16.96579942	1.626038517	0.777407489	2.09161674	0.036472814	0.36395271			NO
ENSGALG00010029759	6187.0395	0.502068876	0.240103016	2.091056097	0.036523036	0.36417734	ALDH3A2	aldehyde dehydrogenase 3 family member A2 [Source:NCBI gene (formerly Entrezgene);Acc:417615]	NO
ENSGALG00010002788	46555.20232	-0.580412588	0.277616394	-2.090699973	0.036554967	0.364219395			NO
ENSGALG00010024198	1648.181054	-0.319096679	0.152671252	-2.090090147	0.036609703	0.364488418	PI4KA	phosphatidylinositol 4-kinase alpha [Source:HGNC Symbol;Acc:HGNC:8983]	NO
ENSGALG00010008442	88.5404382	-0.676780181	0.323900821	-2.089467321	0.036665677	0.364493437	WDR64	WD repeat domain 64 [Source:HGNC Symbol;Acc:HGNC:26570]	NO
ENSGALG00010023999	201.5628938	0.497352193	0.23802473	2.089497982	0.036662919	0.364493437	DGCR14	DiGeorge syndrome critical region 14 [Source:NCBI gene (formerly Entrezgene);Acc:416925]	NO
ENSGALG00010024151	1386.675951	-0.345743543	0.165553125	-2.088414478	0.036760463	0.365159486	LEPROT	leptin receptor overlapping transcript [Source:NCBI gene (formerly Entrezgene);Acc:424699]	NO
ENSGALG00010006300	191.9311907	0.561950878	0.269256895	2.087043597	0.036884194	0.365894657	GCC1	GRIP and coiled-coil domain containing 1 [Source:NCBI gene (formerly Entrezgene);Acc:430581]	NO
ENSGALG00010010406	140.8223309	0.568390984	0.272351256	2.086977646	0.036890155	0.365894657	PTCH1	patched 1 [Source:NCBI gene (formerly Entrezgene);Acc:395806]	NO
ENSGALG00010007393	95.48398935	-0.71076341	0.340629544	-2.08661704	0.036922766	0.365941921	PLCG2	phospholipase C gamma 2 [Source:HGNC Symbol;Acc:HGNC:9066]	NO
ENSGALG00010023850	289.106778	0.615661729	0.295290295	2.084937226	0.037074999	0.367173803	DAZAP2	DAZ associated protein 2 [Source:HGNC Symbol;Acc:HGNC:2684]	NO
ENSGALG00010003929	271.9447879	-0.421223887	0.20213306	-2.083894079	0.037169803	0.367699622	RCBTB2	RCC1 and BTB domain containing protein 2 [Source:HGNC Symbol;Acc:HGNC:1914]	NO
ENSGALG00010020616	374.1189076	0.673849262	0.323384909	2.083737502	0.037184051	0.367699622	PI4K2A	phosphatidylinositol 4-kinase type 2 alpha [Source:HGNC Symbol;Acc:HGNC:30031]	NO
ENSGALG00010018016	481.8078398	-0.523272182	0.251278039	-2.082442956	0.037302028	0.368311988	IFIT5	interferon induced protein with tetratricopeptide repeats 5 [Source:NCBI gene (formerly Entrezgene);Acc:423790]	NO
ENSGALG00010019504	13.06152906	2.475005235	1.188492445	2.08247452	0.037299148	0.368311988			NO
ENSGALG00010021577	495.2683023	0.404943239	0.194504768	2.081919342	0.037349838	0.368507183	ARIH1	ariadne RBR E3 ubiquitin protein ligase 1 [Source:NCBI gene (formerly Entrezgene);Acc:415319]	NO
ENSGALG00010004974	1101.697927	-0.316815936	0.152208326	-2.081462586	0.037391585	0.368642321	MTPAP	mitochondrial poly(A) polymerase [Source:HGNC Symbol;Acc:HGNC:25532]	NO
ENSGALG00010008151	163.3665996	-0.677334913	0.32555904	-2.080528662	0.03747707	0.368889394	SIPA1L2	signal induced proliferation associated 1 like 2 [Source:HGNC Symbol;Acc:HGNC:23800]	NO
ENSGALG00010014691	1035.263053	0.330652572	0.158947017	2.080269131	0.037500855	0.368889394	FAM122B	PABIR family member 2 [Source:HGNC Symbol;Acc:HGNC:30490]	NO
ENSGALG00010028139	380.345852	0.436845541	0.209940853	2.080802923	0.037451949	0.368889394	FZR1	fizzy/cell division cycle 20 related 1 [Source:NCBI gene (formerly Entrezgene);Acc:395297]	NO
ENSGALG00010013282	2059.564677	-0.367995469	0.176924679	-2.079955553	0.03752961	0.368896135	SEC22B	SEC22 homolog B, vesicle trafficking protein [Source:NCBI gene (formerly Entrezgene);Acc:424377]	NO
ENSGALG00010006670	57.33413985	-0.774504175	0.372550765	-2.078922522	0.037624472	0.369552178	ANKRD16	ankyrin repeat domain 16 [Source:NCBI gene (formerly Entrezgene);Acc:416688]	NO
ENSGALG00010012751	388.8273608	-0.426093904	0.205009688	-2.078408624	0.037671739	0.369740101	AP3B1	adaptor related protein complex 3 subunit beta 1 [Source:HGNC Symbol;Acc:HGNC:566]	NO
ENSGALG00010016571	9.15190818	-1.728102162	0.831752429	-2.0776641	0.037740308	0.37013666			NO
ENSGALG00010010229	17.35235632	-1.405259568	0.676703714	-2.076624583	0.037836222	0.37080062			NO
ENSGALG00010005442	194.091046	-0.624181569	0.300669538	-2.075972087	0.037896533	0.371114927	SASH1	SAM and SH3 domain containing 1 [Source:HGNC Symbol;Acc:HGNC:19182]	NO
ENSGALG00010021396	999.3844514	-0.373006504	0.179728884	-2.075384299	0.037950932	0.371370924	ADAM20	mediator complex subunit 6 [Source:NCBI gene (formerly Entrezgene);Acc:426282]	NO
ENSGALG00010015797	18.1793371	-1.300050656	0.626920074	-2.073710368	0.038106218	0.372353666	PIP5K1B	phosphatidylinositol-4-phosphate 5-kinase type 1 beta [Source:NCBI gene (formerly Entrezgene);Acc:427243]	NO
ENSGALG00010022806	1104.092099	0.487909945	0.235320348	2.073386123	0.038136359	0.372353666	SPPL3	signal peptide peptidase like 3 [Source:HGNC Symbol;Acc:HGNC:30424]	NO
ENSGALG00010023655	7602.709785	-0.376477558	0.181552374	-2.073658139	0.038111072	0.372353666	C1R	complement C1r [Source:HGNC Symbol;Acc:HGNC:1246]	NO
ENSGALG00010019232	494.7461425	0.508907136	0.245538149	2.07261942	0.038207712	0.372762954	SOS2	SOS Ras/Rho guanine nucleotide exchange factor 2 [Source:HGNC Symbol;Acc:HGNC:11188]	NO
ENSGALG00010026492	771.1352574	-0.509403688	0.245812472	-2.072326453	0.038235007	0.372762954	SPECC1L	sperm antigen with calponin homology and coiled-coil domains 1 like [Source:NCBI gene (formerly Entrezgene);Acc:416950]	NO
ENSGALG00010027176	578.6361034	0.401491966	0.193769699	2.072005937	0.038264888	0.372777726			NO
ENSGALG00010009762	2283.536484	-0.463958526	0.224098519	-2.07033285	0.038421185	0.373788423	MAN2A1	mannosidase alpha class 2A member 1 [Source:HGNC Symbol;Acc:HGNC:6824]	NO
ENSGALG00010022105	224.9140897	0.554137844	0.267667109	2.07025004	0.038428935	0.373788423	DLG5	discs large MAGUK scaffold protein 5 [Source:HGNC Symbol;Acc:HGNC:2904]	NO
ENSGALG00010022923	3591.94836	0.30304571	0.146400114	2.069982744	0.03845396	0.373788423	CD63	CD63 molecule [Source:HGNC Symbol;Acc:HGNC:1692]	NO
ENSGALG00010008074	15.13907987	1.840902512	0.890510905	2.067243086	0.038711254	0.373898089	RHAG	Rh associated glycoprotein [Source:NCBI gene (formerly Entrezgene);Acc:395118]	NO
ENSGALG00010008153	1067.768962	-0.324769122	0.157110636	-2.067136453	0.038721298	0.373898089	SMU1	DNA replication regulator and spliceosomal factor [Source:NCBI gene (formerly Entrezgene);Acc:427377]	NO
ENSGALG00010011285	98.20131491	-0.871073916	0.421247911	-2.067841511	0.038654929	0.373898089			NO
ENSGALG00010022597	1978.943785	0.440361174	0.212949764	2.06791107	0.038648386	0.373898089	SLCO4A1	solute carrier organic anion transporter family member 4A1 [Source:NCBI gene (formerly Entrezgene);Acc:419231]	NO
ENSGALG00010022990	634.452083	-0.443924379	0.214507571	-2.06950448	0.038498771	0.373898089	SLC25A22	solute carrier family 25 member 22 [Source:NCBI gene (formerly Entrezgene);Acc:429678]	NO
ENSGALG00010024551	979.6490541	0.337076944	0.162909863	2.069100898	0.03853662	0.373898089	RNF11	ring finger protein 11 [Source:NCBI gene (formerly Entrezgene);Acc:424631]	NO
ENSGALG00010027106	337.5983985	0.53778336	0.260157484	2.067145449	0.038720451	0.373898089	CYP2J23	cytochrome P450, family 2, subfamily J, polypeptide 23 [Source:NCBI gene (formerly Entrezgene);Acc:424676]	NO
ENSGALG00010027989	115.7407119	0.591329516	0.286005515	2.067545856	0.038682748	0.373898089			NO
ENSGALG00010029784	37.63186365	0.977960382	0.472702509	2.068870726	0.038558219	0.373898089	CLDN3	claudin 3 [Source:NCBI gene (formerly Entrezgene);Acc:374029]	NO
ENSGALG00010018284	105.1949978	1.287455346	0.623111427	2.066171939	0.038812247	0.374501142			NO
ENSGALG00010025843	18.31650225	-1.252905061	0.607023602	-2.06401375	0.039016413	0.375941908			NO
ENSGALG00010027576	434.1052979	0.641773428	0.310938423	2.063988818	0.039018777	0.375941908	GADD45B	growth arrest and DNA damage inducible beta [Source:HGNC Symbol;Acc:HGNC:4096]	NO
ENSGALG00010004139	24.94421544	-1.519696958	0.736432728	-2.063592369	0.039056382	0.376028549	PPEF2	protein phosphatase with EF-hand domain 2 [Source:HGNC Symbol;Acc:HGNC:9244]	NO
ENSGALG00010012753	771.5114933	0.364907982	0.176877616	2.06305348	0.039107547	0.376245525	GTPBP1	GTP binding protein 1 [Source:NCBI gene (formerly Entrezgene);Acc:418022]	NO
ENSGALG00010020327	18517.19031	0.328678322	0.159389078	2.062113205	0.039196959	0.376829876	MTTPL	microsomal triglyceride transfer protein-like [Source:NCBI gene (formerly Entrezgene);Acc:769580]	NO
ENSGALG00010029677	499.6841733	0.419165511	0.2033033	2.061774262	0.039229233	0.376864455	PHF12	PHD finger protein 12 [Source:HGNC Symbol;Acc:HGNC:20816]	NO
ENSGALG00010004352	412.4435679	0.415843365	0.201835992	2.060303323	0.039369552	0.377682997	CHMP2A	charged multivesicular body protein 2A [Source:NCBI gene (formerly Entrezgene);Acc:776036]	NO
ENSGALG00010018310	721.5032353	-0.380535419	0.184700953	-2.060278596	0.039371915	0.377682997	APOOL	apolipoprotein O like [Source:NCBI gene (formerly Entrezgene);Acc:422271]	NO
ENSGALG00010007982	324.4674443	-0.571011116	0.277324531	-2.058999663	0.039494271	0.378580384	RECK	reversion inducing cysteine rich protein with kazal motifs [Source:NCBI gene (formerly Entrezgene);Acc:420804]	NO
ENSGALG00010023569	398.4303336	-0.410659576	0.199486871	-2.05857946	0.039534542	0.378690198	LPCAT3	lysophosphatidylcholine acyltransferase 3 [Source:HGNC Symbol;Acc:HGNC:30244]	NO
ENSGALG00010016016	12.03967205	1.589575842	0.772682467	2.057217435	0.039665315	0.379389791	ZDHHC2	zinc finger DHHC-type palmitoyltransferase 2 [Source:HGNC Symbol;Acc:HGNC:18469]	NO
ENSGALG00010026886	626.4732526	0.679924997	0.33046581	2.057474562	0.039640599	0.379389791	JUN	Jun proto-onco, AP-1 transcription factor subunit [Source:NCBI gene (formerly Entrezgene);Acc:424673]	NO
ENSGALG00010001639	14.96204159	-1.403649028	0.683061635	-2.054937586	0.039885034	0.379980133	ZNF385D		NO
ENSGALG00010009115	287.7383346	-0.419513957	0.204165166	-2.054777336	0.039900516	0.379980133	COG5	component of oligomeric golgi complex 5 [Source:NCBI gene (formerly Entrezgene);Acc:417704]	NO
ENSGALG00010009551	5761.887919	0.61077691	0.29707389	2.055976415	0.03978479	0.379980133	HADHA	hydroxyacyl-CoA dehydrogenase/3-ketoacyl-CoA thiolase/enoyl-CoA hydratase (trifunctional protein), alpha subunit [Source:NCBI gene (formerly Entrezgene);Acc:395929]	NO
ENSGALG00010011361	171.9767666	-0.708572737	0.34478197	-2.055132802	0.039866179	0.379980133	NUP37	nucleoporin 37 [Source:NCBI gene (formerly Entrezgene);Acc:418093]	NO
ENSGALG00010020100	4179.951006	-0.397081966	0.193161187	-2.055702664	0.039811185	0.379980133	MOCS1	molybdenum cofactor synthesis 1 [Source:HGNC Symbol;Acc:HGNC:7190]	NO
ENSGALG00010024148	2213.002453	-0.334779035	0.162899686	-2.055123878	0.039867041	0.379980133	UGGT1	UDP-glucose glycoprotein glucosyltransferase 1 [Source:HGNC Symbol;Acc:HGNC:15663]	NO
ENSGALG00010009498	97.3097233	-0.692765827	0.337453847	-2.052920221	0.040080316	0.381416008	ORC4	origin recognition complex subunit 4 [Source:HGNC Symbol;Acc:HGNC:8490]	NO
ENSGALG00010003231	30.61542693	1.036472185	0.505627445	2.049873272	0.040376799	0.382024401			NO
ENSGALG00010005689	97.71286283	0.781141036	0.380749954	2.05158537	0.040209975	0.382024401			NO
ENSGALG00010005785	5510.538413	0.360863058	0.175992259	2.050448468	0.040320688	0.382024401	RPL21	ribosomal protein L21 [Source:HGNC Symbol;Acc:HGNC:10313]	NO
ENSGALG00010011326	1610.349126	0.346153688	0.168808499	2.050570262	0.040308815	0.382024401	COX6C	cytochrome c oxidase subunit 6C [Source:NCBI gene (formerly Entrezgene);Acc:420243]	NO
ENSGALG00010015449	62.08682084	-0.685745781	0.334511602	-2.049991022	0.040365307	0.382024401	HDX	highly divergent homeobox [Source:NCBI gene (formerly Entrezgene);Acc:422272]	NO
ENSGALG00010019266	55.43239527	0.90453615	0.441122449	2.050533026	0.040312444	0.382024401	ATP5S	ATP synthase, H+ transporting, mitochondrial Fo complex subunit s (factor B) [Source:NCBI gene (formerly Entrezgene);Acc:423574]	NO
ENSGALG00010024842	455.599855	-0.424584116	0.207111741	-2.050024371	0.040362053	0.382024401	ZFYVE9	zinc finger FYVE-type containing 9 [Source:HGNC Symbol;Acc:HGNC:6775]	NO
ENSGALG00010025671	99.25122629	0.726252851	0.354166354	2.050598097	0.040306102	0.382024401			NO
ENSGALG00010024940	519.9200682	-0.389129336	0.189859801	-2.049561489	0.040407242	0.382037389	RABL3	RAB, member of RAS onco family like 3 [Source:NCBI gene (formerly Entrezgene);Acc:418329]	NO
ENSGALG00010022317	1523.505343	-0.349230632	0.170433155	-2.049076845	0.040454601	0.382210187	PSME3	proteasome activator subunit 3 [Source:NCBI gene (formerly Entrezgene);Acc:420017]	NO
ENSGALG00010016119	6626.262566	-0.630231144	0.307752642	-2.047849659	0.040574733	0.383069783	FETUB	fetuin B [Source:NCBI gene (formerly Entrezgene);Acc:395404]	NO
ENSGALG00010021951	124.9106555	0.685046187	0.334614176	2.047271862	0.040631399	0.383329394	PSKH1	protein serine kinase H1 [Source:NCBI gene (formerly Entrezgene);Acc:415658]	NO
ENSGALG00010023328	124.4502881	0.690933053	0.337542683	2.046950175	0.040662977	0.383352111	TCEA2	transcription elongation factor A2 [Source:HGNC Symbol;Acc:HGNC:11614]	NO
ENSGALG00010020596	208.0963729	0.556350431	0.271966186	2.045660305	0.040789804	0.383996849	SUMF1	sulfatase modifying factor 1 [Source:HGNC Symbol;Acc:HGNC:20376]	NO
ENSGALG00010027935	133.9070647	0.521373606	0.254852285	2.045787448	0.040777288	0.383996849	ISY1	ISY1 splicing factor homolog [Source:HGNC Symbol;Acc:HGNC:29201]	NO
ENSGALG00010024579	285.1439845	0.5165863	0.25257219	2.045301582	0.040825135	0.384054346	ZNF740	zinc finger protein 740 [Source:HGNC Symbol;Acc:HGNC:27465]	NO
ENSGALG00010015870	1736.661864	-0.426292342	0.208515927	-2.044411422	0.04091292	0.384380425	EIF5B	eukaryotic translation initiation factor 5B [Source:NCBI gene (formerly Entrezgene);Acc:395514]	NO
ENSGALG00010024144	4835.11265	-0.309408495	0.151347586	-2.044356984	0.040918294	0.384380425	HNRNPA3	heterogeneous nuclear ribonucleoprotein A3 [Source:HGNC Symbol;Acc:HGNC:24941]	NO
ENSGALG00010022959	13.16348175	-2.091833622	1.02365757	-2.043489624	0.041003993	0.384910344	ADAMTS8	ADAM metallopeptidase with thrombospondin type 1 motif 8 [Source:HGNC Symbol;Acc:HGNC:224]	NO
ENSGALG00010007601	19.9717053	-1.476858979	0.723172051	-2.042195873	0.041132106	0.38567592	TMEM154	transmembrane protein 154 [Source:HGNC Symbol;Acc:HGNC:26489]	NO
ENSGALG00010008476	481.4172815	0.485049835	0.237562513	2.041777675	0.04117359	0.38567592	RNF166	ring finger protein 166 [Source:NCBI gene (formerly Entrezgene);Acc:425360]	NO
ENSGALG00010023832	85.76299162	-0.62025379	0.303770017	-2.041853229	0.041166092	0.38567592			NO
ENSGALG00010003449	466.9305053	0.560663969	0.274684671	2.041118515	0.041239048	0.386013942	BORCS6	BLOC-1 related complex subunit 6 [Source:HGNC Symbol;Acc:HGNC:25939]	NO
ENSGALG00010024869	525.8535715	0.466414172	0.228634502	2.03999907	0.041350418	0.386780924	NDUFB3	NADH:ubiquinone oxidoreductase subunit B3 [Source:NCBI gene (formerly Entrezgene);Acc:424078]	NO
ENSGALG00010008561	8174.699584	0.29589695	0.14514321	2.038655125	0.041484459	0.38693312	EEF1D	eukaryotic translation elongation factor 1 delta [Source:HGNC Symbol;Acc:HGNC:3211]	NO
ENSGALG00010016800	5232.190419	0.340966568	0.167237064	2.038821783	0.041467817	0.38693312	RPL14	ribosomal protein L14 [Source:HGNC Symbol;Acc:HGNC:10305]	NO
ENSGALG00010017487	88.14354558	-0.787668788	0.38632318	-2.038885649	0.041461442	0.38693312	C1QTNF8	C1q and TNF related 8 [Source:HGNC Symbol;Acc:HGNC:31374]	NO
ENSGALG00010018309	2144.997784	-0.697252329	0.341913993	-2.039262337	0.041423852	0.38693312	DPYSL2	dihydropyrimidinase like 2 [Source:NCBI gene (formerly Entrezgene);Acc:395155]	NO
ENSGALG00010026320	359.1491003	-0.463889025	0.227695193	-2.037324634	0.041617521	0.387898906			NO
ENSGALG00010008679	11.24518998	1.6726422	0.821661833	2.035681995	0.041782298	0.388817858			NO
ENSGALG00010011973	1902.43699	-0.439717316	0.215972519	-2.03598735	0.041751626	0.388817858	TRAPPC10	trafficking protein particle complex subunit 10 [Source:HGNC Symbol;Acc:HGNC:11868]	NO
ENSGALG00010012106	121.1458012	-0.921306848	0.452628906	-2.035457384	0.041804872	0.388817858	TMTC1	transmembrane O-mannosyltransferase targeting cadherins 1 [Source:HGNC Symbol;Acc:HGNC:24099]	NO
ENSGALG00010018162	238.515928	0.85528794	0.420431591	2.034309406	0.041920409	0.389341357			NO
ENSGALG00010023334	5575.742914	0.335552013	0.164936072	2.03443679	0.041907576	0.389341357	RPS17	ribosomal protein S17 [Source:NCBI gene (formerly Entrezgene);Acc:374053]	NO
ENSGALG00010016732	164.1574856	-0.495613199	0.243693127	-2.033759444	0.041975855	0.389580997	ARHGAP26	Rho GTPase activating protein 26 [Source:NCBI gene (formerly Entrezgene);Acc:396113]	NO
ENSGALG00010001187	953.6035873	-0.437979323	0.215452659	-2.032833217	0.042069376	0.390173422	GFM1	G elongation factor mitochondrial 1 [Source:HGNC Symbol;Acc:HGNC:13780]	NO
ENSGALG00010010267	181.070985	0.740690871	0.364421209	2.032513072	0.042101742	0.390198231	CCSER2	coiled-coil serine rich protein 2 [Source:NCBI gene (formerly Entrezgene);Acc:423606]	NO
ENSGALG00010009368	95.00493698	-1.19705381	0.589102055	-2.03199734	0.042153925	0.390406544	DSCC1	DNA replication and sister chromatid cohesion 1 [Source:HGNC Symbol;Acc:HGNC:24453]	NO
ENSGALG00010024003	248.2790392	0.482895891	0.237707877	2.031467768	0.042207566	0.390628051	ERICH3	glutamate rich 3 [Source:HGNC Symbol;Acc:HGNC:25346]	NO
ENSGALG00010014946	148.9866292	3.278287106	1.614306814	2.03077078	0.042278252	0.390687881	PCK1	phosphoenolpyruvate carboxykinase 1 [Source:NCBI gene (formerly Entrezgene);Acc:396458]	NO
ENSGALG00010017696	91.23011465	0.670398547	0.330160224	2.030524875	0.042303215	0.390687881	SLC18A1	solute carrier family 18 member A1 [Source:HGNC Symbol;Acc:HGNC:10934]	NO
ENSGALG00010020723	5910.521462	0.289025011	0.142301031	2.031081635	0.042246714	0.390687881	RPS24	ribosomal protein S24 [Source:NCBI gene (formerly Entrezgene);Acc:423726]	NO
ENSGALG00010001406	195.0664216	0.560614074	0.276204146	2.029709122	0.042386115	0.391178599	EML3	EMAP like 3 [Source:HGNC Symbol;Acc:HGNC:26666]	NO
ENSGALG00010002923	661.1436978	-0.341234545	0.168465269	-2.025548333	0.042811091	0.391190468	SERPINH1	serpin family H member 1 [Source:NCBI gene (formerly Entrezgene);Acc:396228]	NO
ENSGALG00010005248	233.5078405	-0.787866544	0.388956807	-2.025588781	0.042806942	0.391190468	TMEM200A	transmembrane protein 200A [Source:HGNC Symbol;Acc:HGNC:21075]	NO
ENSGALG00010007911	519.4294281	-0.659196117	0.325414079	-2.025714802	0.042794019	0.391190468	IFI6	interferon alpha inducible protein 6 [Source:NCBI gene (formerly Entrezgene);Acc:403120]	NO
ENSGALG00010011246	203.6528647	0.515920471	0.254722287	2.025423359	0.042823911	0.391190468	DNAJB5	DnaJ heat shock protein family (Hsp40) member B5 [Source:HGNC Symbol;Acc:HGNC:14887]	NO
ENSGALG00010012465	11.81883536	-2.313157603	1.140884394	-2.027512705	0.042610006	0.391190468			NO
ENSGALG00010012683	610.6426534	-0.357750947	0.176504084	-2.026870655	0.042675642	0.391190468	MDM2	MDM2 proto-onco [Source:NCBI gene (formerly Entrezgene);Acc:395609]	NO
ENSGALG00010012912	323.1547606	0.411780492	0.20317226	2.026755484	0.042687425	0.391190468	NKAPL	NFKB activating protein like [Source:NCBI gene (formerly Entrezgene);Acc:422368]	NO
ENSGALG00010016557	22.05209444	1.271013317	0.626691843	2.02813126	0.042546853	0.391190468			NO
ENSGALG00010018360	71.14771404	0.684692951	0.337856327	2.026580221	0.042705361	0.391190468			NO
ENSGALG00010021096	162.7710898	0.638677597	0.314769085	2.029035335	0.042454691	0.391190468	ZFAND4	zinc finger AN1-type containing 4 [Source:HGNC Symbol;Acc:HGNC:23504]	NO
ENSGALG00010021141	103.0769676	0.564510389	0.278256523	2.028740896	0.042484688	0.391190468	SGSM1	small G protein signaling modulator 1 [Source:HGNC Symbol;Acc:HGNC:29410]	NO
ENSGALG00010021176	1642.865467	-0.317155722	0.156518816	-2.026310508	0.042732975	0.391190468	DDI2		NO
ENSGALG00010023411	104.4913493	0.641864881	0.316382585	2.028761731	0.042482565	0.391190468	ADPRHL		NO
ENSGALG00010029425	330.4395453	-0.438367908	0.216443132	-2.025326027	0.042833898	0.391190468	SPNS2	spinster homolog 2 (Drosophila) [Source:NCBI gene (formerly Entrezgene);Acc:417492]	NO
ENSGALG00010029524	388.6094196	0.692140178	0.341268365	2.028140457	0.042545915	0.391190468			NO
ENSGALG00010018732	12.28264848	1.624099254	0.802514664	2.023762714	0.042994572	0.392385188			NO
ENSGALG00010011234	223.3160208	0.526298693	0.260333788	2.021630374	0.043214552	0.393766511			NO
ENSGALG00010018150	428.2929885	-0.44637885	0.220823877	-2.021424752	0.043235815	0.393766511	AAGAB	alpha- and gamma-adaptin binding protein [Source:NCBI gene (formerly Entrezgene);Acc:415553]	NO
ENSGALG00010027594	230.2088579	-0.564246201	0.279099051	-2.021670079	0.043210447	0.393766511	ITPR3	inositol 1,4,5-trisphosphate receptor type 3 [Source:HGNC Symbol;Acc:HGNC:6182]	NO
ENSGALG00010019345	278.6427993	0.672605071	0.332801085	2.021042303	0.043275386	0.393853964			NO
ENSGALG00010028129	442.3542621	0.433388916	0.21452482	2.020227382	0.043359807	0.394349195	CYB561D2	cytochrome b561 family member D2 [Source:HGNC Symbol;Acc:HGNC:30253]	NO
ENSGALG00010027468	7294.318198	0.318821355	0.157871442	2.019499859	0.043435292	0.394762522	BSG	basigin (Ok blood group) [Source:NCBI gene (formerly Entrezgene);Acc:770363]	NO
ENSGALG00010024623	1992.75521	-0.379366596	0.188050118	-2.017369624	0.043656955	0.396502902	NRDC	nardilysin convertase [Source:NCBI gene (formerly Entrezgene);Acc:424635]	NO
ENSGALG00010009503	353.9735732	0.418073203	0.207512989	2.014684508	0.043937717	0.397344342	IL11RA	interleukin 11 receptor subunit alpha [Source:NCBI gene (formerly Entrezgene);Acc:693251]	NO
ENSGALG00010012277	33.63951044	1.034777774	0.513341295	2.015769594	0.043824074	0.397344342	HIST1H3H	histone cluster 1 H3 family member h [Source:NCBI gene (formerly Entrezgene);Acc:100858681]	NO
ENSGALG00010013317	804.7008403	-0.361324155	0.179372937	-2.014373862	0.043970297	0.397344342	PREP	prolyl endopeptidase [Source:NCBI gene (formerly Entrezgene);Acc:421785]	NO
ENSGALG00010017790	90.83429689	0.597460717	0.296434547	2.015489502	0.043853385	0.397344342	R3HCC1L	R3H domain and coiled-coil containing 1 like [Source:HGNC Symbol;Acc:HGNC:23512]	NO
ENSGALG00010019800	860.8780518	-0.303099765	0.150515303	-2.013747169	0.044036085	0.397344342	EXT2	exostosin glycosyltransferase 2 [Source:NCBI gene (formerly Entrezgene);Acc:425859]	NO
ENSGALG00010023513	130.0917341	0.670795543	0.332945719	2.01472944	0.043933006	0.397344342	CDCA9	cell division cycle associated 9 [Source:NCBI gene (formerly Entrezgene);Acc:415745]	NO
ENSGALG00010023544	512.0843273	-0.445503232	0.221160005	-2.014393301	0.043968257	0.397344342	SSB	Sjogren syndrome antigen B [Source:NCBI gene (formerly Entrezgene);Acc:395268]	NO
ENSGALG00010023829	393.1620018	-0.408170446	0.202705111	-2.013616941	0.044049766	0.397344342	USP1	ubiquitin specific peptidase 1 [Source:NCBI gene (formerly Entrezgene);Acc:424685]	NO
ENSGALG00010024776	253.058858	-0.422313537	0.209725105	-2.013652764	0.044046003	0.397344342	MPHOSPH10	M-phase phosphoprotein 10 [Source:HGNC Symbol;Acc:HGNC:7213]	NO
ENSGALG00010028750	134.9645676	0.617914259	0.306870994	2.013596174	0.044051948	0.397344342	OTUD7B	OTU deubiquitinase 7B [Source:HGNC Symbol;Acc:HGNC:16683]	NO
ENSGALG00010005435	66.21676791	-0.672311398	0.333986977	-2.012986865	0.044116011	0.397408333	MAD2L1	MAD2 mitotic arrest deficient-like 1 (yeast) [Source:NCBI gene (formerly Entrezgene);Acc:422675]	NO
ENSGALG00010017751	877.0503417	-0.592727649	0.294508738	-2.012597835	0.044156955	0.397408333	ST3GAL5	ST3 beta-galactoside alpha-2,3-sialyltransferase 5 [Source:NCBI gene (formerly Entrezgene);Acc:407775]	NO
ENSGALG00010021477	193.8650874	0.569171236	0.282835012	2.012378994	0.044180001	0.397408333	ZFAND2B	zinc finger AN1-type containing 2B [Source:HGNC Symbol;Acc:HGNC:25206]	NO
ENSGALG00010024336	565.0836992	-0.38677147	0.192166663	-2.012687657	0.044147499	0.397408333	TSPAN4	tetraspanin 4 [Source:HGNC Symbol;Acc:HGNC:11859]	NO
ENSGALG00010009370	23.54908552	1.335181535	0.66384492	2.01128531	0.044295329	0.398096707			NO
ENSGALG00010023388	451.3639358	-0.439685798	0.218631787	-2.011079011	0.044317112	0.398096707	FARP2	FERM, ARH/RhoGEF and pleckstrin domain protein 2 [Source:HGNC Symbol;Acc:HGNC:16460]	NO
ENSGALG00010001440	1081.747353	-0.612690092	0.304791259	-2.010195746	0.044410475	0.398167319	CDCA7L	cell division cycle associated 7 like [Source:NCBI gene (formerly Entrezgene);Acc:420608]	NO
ENSGALG00010020298	307.7982336	0.441402121	0.219538344	2.010592375	0.04436853	0.398167319			NO
ENSGALG00010023714	1781.935125	0.419643729	0.208789421	2.009889805	0.044442853	0.398167319	EIF3M	eukaryotic translation initiation factor 3 subunit M [Source:NCBI gene (formerly Entrezgene);Acc:421602]	NO
ENSGALG00010025600	107.2292809	0.891025345	0.443327389	2.009858552	0.044446162	0.398167319			NO
ENSGALG00010011441	660.5756597	0.453582214	0.225789512	2.008871931	0.044550717	0.398474542	CD99L2	CD99 molecule like 2 [Source:HGNC Symbol;Acc:HGNC:18237]	NO
ENSGALG00010021131	363.8685033	0.413039902	0.205627853	2.008676824	0.044571418	0.398474542	EDC3	enhancer of mRNA decapping 3 [Source:NCBI gene (formerly Entrezgene);Acc:415294]	NO
ENSGALG00010027621	8.987596431	1.979797943	0.985451989	2.009025265	0.044534454	0.398474542	TSPO2	translocator protein 2 [Source:HGNC Symbol;Acc:HGNC:21256]	NO
ENSGALG00010005494	7788.552894	1.820426589	0.906891306	2.007326102	0.044714952	0.399237895	C8orf22	C8orf22 homolog [Source:NCBI gene (formerly Entrezgene);Acc:425711]	NO
ENSGALG00010006999	293.3722913	-0.446781302	0.222578065	-2.007301584	0.044717561	0.399237895			NO
ENSGALG00010001878	153.6895362	0.5468296	0.272598391	2.005989827	0.044857333	0.40007867	XK	X-linked Kx blood group [Source:NCBI gene (formerly Entrezgene);Acc:427991]	NO
ENSGALG00010008129	261.6753314	0.437994995	0.21835917	2.005846581	0.044872619	0.40007867	TANGO6	transport and golgi organization 6 homolog [Source:HGNC Symbol;Acc:HGNC:25749]	NO
ENSGALG00010014102	326.8841707	-0.573631247	0.286117568	-2.004879504	0.04497593	0.400582459	TRIM2	tripartite motif containing 2 [Source:NCBI gene (formerly Entrezgene);Acc:100857562]	NO
ENSGALG00010023134	17.92675416	-1.547922451	0.772128523	-2.004747142	0.044990086	0.400582459	KNL1	kinetochore scaffold 1 [Source:HGNC Symbol;Acc:HGNC:24054]	NO
ENSGALG00010018354	262.8236657	0.435210458	0.217123462	2.004437724	0.045023192	0.400605813	AARS2	alanyl-tRNA synthetase 2, mitochondrial [Source:NCBI gene (formerly Entrezgene);Acc:421436]	NO
ENSGALG00010016553	209.1124608	0.673071175	0.335861678	2.004013021	0.045068666	0.400739109	SLC25A14	solute carrier family 25 member 14 [Source:NCBI gene (formerly Entrezgene);Acc:422141]	NO
ENSGALG00010007633	173.9016427	0.480550719	0.240138714	2.001138053	0.045377515	0.401667966			NO
ENSGALG00010018544	3590.55177	-0.376232923	0.187930951	-2.001974239	0.045287502	0.401667966	HACD2	3-hydroxyacyl-CoA dehydratase 2 [Source:NCBI gene (formerly Entrezgene);Acc:424251]	NO
ENSGALG00010020840	110.2181471	0.69797768	0.348866297	2.000702524	0.045424457	0.401667966	LPAR3	lysophosphatidic acid receptor 3 [Source:NCBI gene (formerly Entrezgene);Acc:771215]	NO
ENSGALG00010022173	4318.02209	0.387381085	0.193581104	2.001130679	0.045378309	0.401667966	RPL23	ribosomal protein L23 [Source:NCBI gene (formerly Entrezgene);Acc:420001]	NO
ENSGALG00010022929	1218.943499	0.394868403	0.197254006	2.001827041	0.045303337	0.401667966	LRP4	LDL receptor related protein 4 [Source:HGNC Symbol;Acc:HGNC:6696]	NO
ENSGALG00010022956	1537.183925	-0.407290471	0.203535107	-2.001082162	0.045383536	0.401667966	PBLD	phenazine biosynthesis like protein domain containing [Source:NCBI gene (formerly Entrezgene);Acc:423685]	NO
ENSGALG00010026132	5173.844546	-0.472749153	0.236274521	-2.000846945	0.045408887	0.401667966	DDTL	D-dopachrome tautomerase-like [Source:NCBI gene (formerly Entrezgene);Acc:416937]	NO
ENSGALG00010026534	148.0541697	0.607432956	0.303643244	2.000482372	0.045448202	0.401667966			NO
ENSGALG00010027917	128.4588911	-0.614210412	0.306722388	-2.002496184	0.045231393	0.401667966	PPARG	peroxisome proliferator-activated receptor gamma [Source:NCBI gene (formerly Entrezgene);Acc:373928]	NO
ENSGALG00010005004	947.5626092	-0.576254541	0.288253747	-1.999122464	0.045595105	0.402078121	CDK6	cyclin dependent kinase 6 [Source:NCBI gene (formerly Entrezgene);Acc:420558]	NO
ENSGALG00010016748	11.64664913	1.514416941	0.757617512	1.998920191	0.04561699	0.402078121			NO
ENSGALG00010019483	36.52988024	1.318981571	0.659630566	1.999576186	0.045546048	0.402078121	SCUBE2	signal peptide, CUB domain and EGF like domain containing 2 [Source:HGNC Symbol;Acc:HGNC:30425]	NO
ENSGALG00010021329	118.9011474	-0.683893474	0.34208364	-1.999199595	0.045586762	0.402078121	PSMC3IP	PSMC3 interacting protein [Source:HGNC Symbol;Acc:HGNC:17928]	NO
ENSGALG00010018969	291.2989245	-0.493093471	0.246836334	-1.997653518	0.045754237	0.403017547	DIEXF	digestive organ expansion factor homolog (zebrafish) [Source:NCBI gene (formerly Entrezgene);Acc:421384]	NO
ENSGALG00010002781	1433.322604	0.406064402	0.20337585	1.996620554	0.045866418	0.403194963	EIF3G	eukaryotic translation initiation factor 3 subunit G [Source:HGNC Symbol;Acc:HGNC:3274]	NO
ENSGALG00010027641	104.5508712	0.585413238	0.293123511	1.997155519	0.045808291	0.403194963	HYAL3	hyaluronidase 3 [Source:HGNC Symbol;Acc:HGNC:5322]	NO
ENSGALG00010030012	131.2152423	0.541968085	0.271413734	1.996833682	0.045843253	0.403194963			NO
ENSGALG00010019771	897.3869691	0.380150903	0.190458076	1.995982061	0.045935875	0.403535612	VWCE	von Willebrand factor C and EGF domains [Source:HGNC Symbol;Acc:HGNC:26487]	NO
ENSGALG00010013301	291.6318191	-0.560231515	0.280758201	-1.995423511	0.045996709	0.403800099	PARVB	parvin beta [Source:HGNC Symbol;Acc:HGNC:14653]	NO
ENSGALG00010020389	569.4451009	-0.516897383	0.259201213	-1.994193531	0.046130909	0.40470788	ACTN1	actinin, alpha 1 [Source:NCBI gene (formerly Entrezgene);Acc:373918]	NO
ENSGALG00010004300	12201.2926	0.509525716	0.25583399	1.991626353	0.04641207	0.406333596	VNN2	vanin 2 [Source:NCBI gene (formerly Entrezgene);Acc:421702]	NO
ENSGALG00010013515	55.0462933	0.740960826	0.372048305	1.99157157	0.046418085	0.406333596	RBP4	retinol binding protein 4 [Source:NCBI gene (formerly Entrezgene);Acc:396454]	NO
ENSGALG00010022327	12.15411142	-1.542493928	0.774610569	-1.991315364	0.046446227	0.406333596			NO
ENSGALG00010022441	398.9409169	0.80994377	0.406841227	1.990810456	0.046501729	0.406333596	FICD	FIC domain protein adenylyltransferase [Source:HGNC Symbol;Acc:HGNC:18416]	NO
ENSGALG00010022695	407.2302798	0.545455476	0.273850837	1.991797734	0.046393255	0.406333596	PIK3IP1	phosphoinositide-3-kinase interacting protein 1 [Source:HGNC Symbol;Acc:HGNC:24942]	NO
ENSGALG00010029492	172.2263815	-0.879607172	0.441791705	-1.990999742	0.046480916	0.406333596	SDK2	sidekick cell adhesion molecule 2 [Source:NCBI gene (formerly Entrezgene);Acc:395215]	NO
ENSGALG00010001412	8.548532546	-2.297933413	1.155553925	-1.988599029	0.046745479	0.406685954			NO
ENSGALG00010001532	80.88234025	0.700702417	0.352100004	1.990066483	0.046583612	0.406685954			NO
ENSGALG00010003500	22.57906719	1.194647298	0.600685485	1.988806667	0.046722547	0.406685954			NO
ENSGALG00010005425	3230.898497	-0.633616756	0.318512214	-1.989301283	0.046667958	0.406685954	ELAPOR2	endosome-lysosome associated apoptosis and autophagy regulator family member 2 [Source:HGNC Symbol;Acc:HGNC:21945]	NO
ENSGALG00010006944	872.6403595	0.528868258	0.266040614	1.987923005	0.046820206	0.406685954	MAB21L2	mab-21 like 2 [Source:NCBI gene (formerly Entrezgene);Acc:374011]	NO
ENSGALG00010008373	49.08877349	-0.910074765	0.45786698	-1.987640089	0.046851509	0.406685954	CZH5ORF30	macrophage immunometabolism regulator [Source:HGNC Symbol;Acc:HGNC:25052]	NO
ENSGALG00010015942	636.3281994	0.410759407	0.20654801	1.988687315	0.046735727	0.406685954	AP3S2	adaptor related protein complex 3 sigma 2 subunit [Source:NCBI gene (formerly Entrezgene);Acc:415581]	NO
ENSGALG00010016598	904.1362284	-0.334733744	0.168350066	-1.988319646	0.046776349	0.406685954	AIFM1	apoptosis inducing factor, mitochondria associated 1 [Source:NCBI gene (formerly Entrezgene);Acc:428688]	NO
ENSGALG00010029526	676.8974686	0.445059367	0.223866577	1.988056337	0.04680546	0.406685954	BCL7B	BAF chromatin remodeling complex subunit BCL7B [Source:HGNC Symbol;Acc:HGNC:1005]	NO
ENSGALG00010029773	115.5499218	0.716487558	0.360439316	1.987817441	0.046831884	0.406685954	TRIM65	tripartite motif containing 65 [Source:HGNC Symbol;Acc:HGNC:27316]	NO
ENSGALG00010024451	518.5240944	0.644951474	0.324580317	1.987031995	0.046918851	0.40700168	PHOSPHO1	phosphoethanolamine/phosphocholine phosphatase 1 [Source:HGNC Symbol;Acc:HGNC:16815]	NO
ENSGALG00010001229	235.4382345	-0.499767159	0.251625203	-1.986157002	0.047015894	0.407037466	ZNF407	zinc finger protein 407 [Source:HGNC Symbol;Acc:HGNC:19904]	NO
ENSGALG00010009374	63.44320198	1.231535855	0.619950476	1.986506829	0.046977075	0.407037466	IL12B	interleukin 12B [Source:NCBI gene (formerly Entrezgene);Acc:404671]	NO
ENSGALG00010020887	2742.104178	-0.286012213	0.144001299	-1.986178004	0.047013562	0.407037466	ARPP19	cAMP regulated phosphoprotein 19 [Source:NCBI gene (formerly Entrezgene);Acc:768853]	NO
ENSGALG00010016664	2105.676786	-0.795265947	0.400553635	-1.98541688	0.04709811	0.407480813	TM6SF1	transmembrane 6 superfamily member 1 [Source:NCBI gene (formerly Entrezgene);Acc:415462]	NO
ENSGALG00010024188	1415.511367	-0.670218789	0.337872223	-1.983645717	0.047295349	0.408649228	TSSC4	tumor suppressing subtransferable candidate 4 [Source:NCBI gene (formerly Entrezgene);Acc:423092]	NO
ENSGALG00010025951	594.9829083	-0.348640887	0.175734294	-1.983909222	0.047265961	0.408649228	TBRG4	transforming growth factor beta regulator 4 [Source:HGNC Symbol;Acc:HGNC:17443]	NO
ENSGALG00010010953	564.9094561	-0.35499859	0.178993858	-1.983300405	0.047333884	0.408713473	EXTL3	exostosin like glycosyltransferase 3 [Source:HGNC Symbol;Acc:HGNC:3518]	NO
ENSGALG00010007391	684.2916506	0.499635539	0.252125185	1.981696268	0.047513245	0.409992822	NANP	N-acetylneuraminic acid phosphatase [Source:NCBI gene (formerly Entrezgene);Acc:421467]	NO
ENSGALG00010000653	468.5515601	-0.387188624	0.195474173	-1.980766139	0.047617506	0.410406111	NSUN2	NOP2/Sun RNA methyltransferase family member 2 [Source:NCBI gene (formerly Entrezgene);Acc:420938]	NO
ENSGALG00010014793	155.7350641	-0.823045449	0.415612852	-1.980317609	0.047667851	0.410406111	TLR2A	toll-like receptor 2 family member A [Source:NCBI gene (formerly Entrezgene);Acc:374141]	NO
ENSGALG00010016263	5837.375294	-0.331209546	0.16726441	-1.980155533	0.047686055	0.410406111	HGFAC	HGF activator [Source:HGNC Symbol;Acc:HGNC:4894]	NO
ENSGALG00010026808	26.93476784	1.207235274	0.609520459	1.98063126	0.047632641	0.410406111			NO
ENSGALG00010003894	743.4421657	-0.361475737	0.182591108	-1.979700663	0.047737174	0.410435833	COPS4	COP9 signalosome subunit 4 [Source:NCBI gene (formerly Entrezgene);Acc:422594]	NO
ENSGALG00010011022	327.3750158	-0.446147831	0.225376237	-1.979569082	0.04775197	0.410435833	C2H5ORF22	chromosome 5 open reading frame 22 [Source:HGNC Symbol;Acc:HGNC:25639]	NO
ENSGALG00010009106	76.62157278	1.212382203	0.612799761	1.978431259	0.047880076	0.411267949	THSD7B	thrombospondin type 1 domain containing 7B [Source:HGNC Symbol;Acc:HGNC:29348]	NO
ENSGALG00010009469	911.1908634	0.433130695	0.218978303	1.977961693	0.047933028	0.411453859	DNMT3A	DNA methyltransferase 3 alpha [Source:NCBI gene (formerly Entrezgene);Acc:421991]	NO
ENSGALG00010010802	107.1100261	1.153808412	0.583651567	1.976878802	0.048055331	0.411990123			NO
ENSGALG00010015606	1251.447605	0.429115239	0.21706983	1.976853435	0.0480582	0.411990123	TMEM131	transmembrane protein 131 [Source:NCBI gene (formerly Entrezgene);Acc:418689]	NO
ENSGALG00010027634	416.0457705	-0.527557947	0.266943959	-1.97628727	0.048122251	0.412270285	OASL	2'-5'-oligoadenylate synthetase like [Source:NCBI gene (formerly Entrezgene);Acc:395908]	NO
ENSGALG00010003821	101.6749563	0.778124927	0.394301083	1.973428327	0.048446783	0.413352445	RUBCNL	rubicon like autophagy enhancer [Source:HGNC Symbol;Acc:HGNC:20420]	NO
ENSGALG00010008658	378.8474289	-0.522447986	0.264800435	-1.972987643	0.04849697	0.413352445	TSTA3	tissue specific transplantation antigen P35B [Source:NCBI gene (formerly Entrezgene);Acc:420292]	NO
ENSGALG00010009453	407.9178651	-0.442170753	0.224240846	-1.971856423	0.048625999	0.413352445	GSAP	gamma-secretase activating protein [Source:HGNC Symbol;Acc:HGNC:28042]	NO
ENSGALG00010010995	3826.886818	-0.360014922	0.182569136	-1.971937478	0.048616744	0.413352445	HEBP1	heme binding protein 1 [Source:NCBI gene (formerly Entrezgene);Acc:417961]	NO
ENSGALG00010011119	52.712219	1.051306643	0.532350862	1.974837871	0.04828655	0.413352445			NO
ENSGALG00010012955	3879.351388	0.36381171	0.184303438	1.973982217	0.048383765	0.413352445	RPL39L	ribosomal protein L39 like [Source:NCBI gene (formerly Entrezgene);Acc:374132]	NO
ENSGALG00010013114	91.41058161	0.736949563	0.373438488	1.973416199	0.048448163	0.413352445	PIGP	phosphatidylinositol glycan anchor biosynthesis class P [Source:HGNC Symbol;Acc:HGNC:3046]	NO
ENSGALG00010016565	178.3183112	-0.588352044	0.298308359	-1.972294859	0.048575956	0.413352445	NVL	nuclear VCP-like [Source:NCBI gene (formerly Entrezgene);Acc:421326]	NO
ENSGALG00010017283	1032.732945	-0.415098848	0.210505637	-1.971913215	0.048619514	0.413352445	INF2	inverted formin 2 [Source:HGNC Symbol;Acc:HGNC:23791]	NO
ENSGALG00010018163	1538.278285	-0.362013565	0.183467615	-1.973174204	0.048475718	0.413352445	CCT7	chaperonin containing TCP1 subunit 7 [Source:NCBI gene (formerly Entrezgene);Acc:428806]	NO
ENSGALG00010019925	813.0606103	-0.746628807	0.378615476	-1.971997591	0.048609882	0.413352445	RDH11	retinol dehydrogenase 11 [Source:HGNC Symbol;Acc:HGNC:17964]	NO
ENSGALG00010025527	40.58928915	-1.182878146	0.599625394	-1.972695215	0.048530297	0.413352445	KNTC1	kinetochore associated 1 [Source:HGNC Symbol;Acc:HGNC:17255]	NO
ENSGALG00010013488	139.667624	0.624270079	0.316689489	1.97123713	0.048696759	0.413686363	UPRT	uracil phosphoribosyltransferase homolog [Source:NCBI gene (formerly Entrezgene);Acc:422327]	NO
ENSGALG00010004841	1326.46962	0.362576428	0.184043242	1.970061075	0.048831371	0.41402702	AKAP9	A-kinase anchoring protein 9 [Source:NCBI gene (formerly Entrezgene);Acc:395695]	NO
ENSGALG00010027545	179.8266117	0.92107505	0.46752166	1.970122732	0.048824306	0.41402702	PPARD	peroxisome proliferator activated receptor delta [Source:NCBI gene (formerly Entrezgene);Acc:395479]	NO
ENSGALG00010029283	1195.405137	-0.31931371	0.162038738	-1.970601068	0.048769524	0.41402702	RPS6KB1	ribosomal protein S6 kinase B1 [Source:NCBI gene (formerly Entrezgene);Acc:417637]	NO
ENSGALG00010020705	143.0234117	0.545135219	0.276766624	1.969656646	0.048877735	0.41411574	EXOSC1	exosome component 1 [Source:HGNC Symbol;Acc:HGNC:17286]	NO
ENSGALG00010020972	16.13146365	-1.735220121	0.881081707	-1.96942021	0.048904857	0.41411574			NO
ENSGALG00010025506	184.4867434	0.598292284	0.303932197	1.968505769	0.049009873	0.414737766	R3HDM2	R3H domain containing 2 [Source:HGNC Symbol;Acc:HGNC:29167]	NO
ENSGALG00010010439	110.6277405	-0.647159304	0.328833536	-1.968045329	0.049062822	0.414918669	HGF	hepatocyte growth factor [Source:NCBI gene (formerly Entrezgene);Acc:395941]	NO
ENSGALG00010008286	16.78340258	-1.458178479	0.741356988	-1.966904613	0.049194209	0.415762244	ANXA13	annexin A13 [Source:NCBI gene (formerly Entrezgene);Acc:420342]	NO
ENSGALG00010013306	519.3147474	0.443019376	0.225301246	1.966342321	0.049259081	0.415775752	ARSB	arylsulfatase B [Source:HGNC Symbol;Acc:HGNC:714]	NO
ENSGALG00010025312	212.1084259	-0.443891684	0.22572256	-1.966536635	0.049236655	0.415775752	PLEKHM3	pleckstrin homology domain containing M3 [Source:HGNC Symbol;Acc:HGNC:34006]	NO
ENSGALG00010002597	331.6068498	-0.426073181	0.216762325	-1.965623783	0.049342085	0.416209036			NO
ENSGALG00010005463	21.49663428	-1.302720189	0.663515492	-1.963360622	0.049604286	0.416936439	SKA3	spindle and kinetochore associated complex subunit 3 [Source:HGNC Symbol;Acc:HGNC:20262]	NO
ENSGALG00010008700	1012.322977	0.340501449	0.173403269	1.963639157	0.049571953	0.416936439			NO
ENSGALG00010008793	2507.206832	-0.279749898	0.142428516	-1.96414247	0.049513572	0.416936439	C11orf54	C11orf54 homolog [Source:NCBI gene (formerly Entrezgene);Acc:419001]	NO
ENSGALG00010024720	245.2155411	0.680256444	0.346497409	1.96323674	0.049618672	0.416936439	BUD13	BUD13 homolog [Source:NCBI gene (formerly Entrezgene);Acc:428248]	NO
ENSGALG00010027624	68.50857924	0.954116763	0.485774456	1.964114727	0.049516789	0.416936439			NO
ENSGALG00010029390	534.1110015	-0.376470057	0.191704005	-1.963809033	0.049552242	0.416936439	RPA1	replication protein A1 [Source:NCBI gene (formerly Entrezgene);Acc:417563]	NO
ENSGALG00010002360	142.1429225	0.55529347	0.283122077	1.961321686	0.049841509	0.416942525	DHRSX	dehydrogenase/reductase X-linked [Source:HGNC Symbol;Acc:HGNC:18399]	NO
ENSGALG00010007784	340.194858	-0.46146432	0.235099608	-1.962845981	0.049664073	0.416942525	INTS10	integrator complex subunit 10 [Source:NCBI gene (formerly Entrezgene);Acc:422489]	NO
ENSGALG00010009113	10537.65237	0.276061134	0.140795522	1.96072383	0.049911248	0.416942525	RPLP1	ribosomal protein lateral stalk subunit P1 [Source:NCBI gene (formerly Entrezgene);Acc:396262]	NO
ENSGALG00010014000	86.37170045	1.238518489	0.631184123	1.962214264	0.049737544	0.416942525	STAT4	signal transducer and activator of transcription 4 [Source:NCBI gene (formerly Entrezgene);Acc:768406]	NO
ENSGALG00010015616	5803.291791	0.313777655	0.159964306	1.961547944	0.049815138	0.416942525	NADK2	NAD kinase 2, mitochondrial [Source:HGNC Symbol;Acc:HGNC:26404]	NO
ENSGALG00010016774	951.0597185	-0.317750047	0.162032992	-1.961020674	0.049876611	0.416942525	PEX14	peroxisomal biogenesis factor 14 [Source:HGNC Symbol;Acc:HGNC:8856]	NO
ENSGALG00010020450	533.2789649	0.410837113	0.209413705	1.961844437	0.049780598	0.416942525	ANKRD39	ankyrin repeat domain 39 [Source:HGNC Symbol;Acc:HGNC:28640]	NO
ENSGALG00010027248	27.81205576	-1.096162813	0.558946387	-1.961123353	0.049864635	0.416942525			NO
ENSGALG00010029160	574.7109673	0.58119126	0.29624363	1.961869223	0.049777712	0.416942525	DUS1L	dihydrouridine synthase 1 like [Source:HGNC Symbol;Acc:HGNC:30086]	NO
ENSGALG00010030004	662.886954	0.351004716	0.179046806	1.960407579	0.049948171	0.416942525	FLOT2	flotillin 2 [Source:NCBI gene (formerly Entrezgene);Acc:417579]	NO
ENSGALG00010000119	7.042849476	2.889591335	1.216052281	2.376206501	0.017491671	NA			NO
ENSGALG00010000560	8.0963353	1.931915544	0.97639819	1.978614425	0.047859434	NA			NO
ENSGALG00010001049	3.569889529	5.27392314	2.26180838	2.331728535	0.019714977	NA			NO
ENSGALG00010001074	2.686856183	-4.89397633	1.988674429	-2.460923848	0.013857978	NA			NO
ENSGALG00010001180	8.491784238	2.215484708	0.991066405	2.23545536	0.025387469	NA	SPIRE1	spire type actin nucleation factor 1 [Source:HGNC Symbol;Acc:HGNC:30622]	NO
ENSGALG00010001236	8.048586042	-4.564860075	1.404554238	-3.250041864	0.00115388	NA			NO
ENSGALG00010001346	2.335991707	4.659078145	2.126133453	2.191338526	0.028427304	NA			NO
ENSGALG00010001409	7.352737286	-3.785919949	1.276531059	-2.965787571	0.003019089	NA	GPNMB	glycoprotein nmb [Source:HGNC Symbol;Acc:HGNC:4462]	NO
ENSGALG00010001665	4.384813086	4.549649408	2.038128932	2.232267712	0.025597275	NA			NO
ENSGALG00010001737	6.884249041	4.306842958	1.435338689	3.000576095	0.002694694	NA			NO
ENSGALG00010002693	5.326020483	-3.971881173	1.508168901	-2.633578488	0.008449031	NA	MSC	musculin [Source:HGNC Symbol;Acc:HGNC:7321]	NO
ENSGALG00010002827	7.295405465	-1.990909022	1.008662953	-1.973809998	0.048403352	NA	SBSPON	somatomedin B and thrombospondin type 1 domain containing [Source:HGNC Symbol;Acc:HGNC:30362]	NO
ENSGALG00010003116	5.806832829	3.399394525	1.54253458	2.203772006	0.027540382	NA			NO
ENSGALG00010003458	4.616525912	2.553054177	1.258874615	2.028044848	0.042555671	NA			NO
ENSGALG00010004153	6.292975726	2.417201594	1.155783666	2.091396223	0.03649256	NA			NO
ENSGALG00010004292	2.685011267	-4.893251946	2.432739566	-2.01141627	0.044281506	NA			NO
ENSGALG00010005184	8.260287703	2.851689912	1.326478434	2.149820033	0.031569453	NA	FGF14	fibroblast growth factor 14 [Source:NCBI gene (formerly Entrezgene);Acc:395554]	NO
ENSGALG00010005306	5.656633442	-2.536746664	1.288852295	-1.968221396	0.049042569	NA			NO
ENSGALG00010005434	6.304436833	-2.180993244	1.044824737	-2.08742497	0.036849737	NA	PRDM5	PR/SET domain 5 [Source:HGNC Symbol;Acc:HGNC:9349]	NO
ENSGALG00010006292	3.767377299	5.350932196	1.816141503	2.946318989	0.003215806	NA			NO
ENSGALG00010006349	2.973707772	-5.041857634	2.364822375	-2.132023821	0.033004888	NA			NO
ENSGALG00010006437	3.212858921	-5.15108113	1.933271806	-2.664437103	0.007711729	NA			NO
ENSGALG00010007000	3.431923615	3.211970292	1.630654769	1.969742678	0.048867869	NA	LRGUK	leucine rich repeats and guanylate kinase domain containing [Source:HGNC Symbol;Acc:HGNC:21964]	NO
ENSGALG00010007622	2.920818706	4.984448368	2.376754227	2.09716609	0.035978875	NA			NO
ENSGALG00010007709	3.589130094	5.281447023	1.844565089	2.863247849	0.004193224	NA			NO
ENSGALG00010008054	7.444210403	2.989428003	1.22163611	2.447069123	0.014402322	NA	CRISP2	cysteine rich secretory protein 3 [Source:HGNC Symbol;Acc:HGNC:16904]	NO
ENSGALG00010008299	5.385586823	2.818133637	1.254255179	2.246858282	0.024649086	NA	ANKRD66	ankyrin repeat domain 66 [Source:HGNC Symbol;Acc:HGNC:44669]	NO
ENSGALG00010008737	6.2764803	2.734008658	1.390379612	1.966375682	0.04925523	NA			NO
ENSGALG00010008899	5.56457901	-4.004410675	1.480755341	-2.704302705	0.00684479	NA			NO
ENSGALG00010009384	3.937910127	4.388513924	1.698908269	2.583137657	0.009790625	NA			NO
ENSGALG00010010295	3.651608083	5.30818085	2.25081203	2.358340359	0.018356853	NA			NO
ENSGALG00010010521	2.631666272	4.833018196	2.453669119	1.96971065	0.048871542	NA	SNCG	synuclein gamma [Source:NCBI gene (formerly Entrezgene);Acc:395392]	NO
ENSGALG00010011609	7.781206129	3.047100823	1.057255308	2.882086095	0.003950518	NA	AVDL		NO
ENSGALG00010011616	2.967473772	-3.9945834	1.957380585	-2.040780127	0.041272687	NA	SLC5A8	solute carrier family 5 member 8 [Source:HGNC Symbol;Acc:HGNC:19119]	NO
ENSGALG00010012191	5.159997423	3.861593739	1.492244531	2.587775434	0.009659793	NA	BEST3	bestrophin 3 [Source:NCBI gene (formerly Entrezgene);Acc:417849]	NO
ENSGALG00010012660	3.567403002	5.273504653	1.832613469	2.877586978	0.004007294	NA			NO
ENSGALG00010012717	7.249479301	2.924202425	1.275557177	2.292490276	0.021877368	NA			NO
ENSGALG00010012838	3.883146516	5.392666214	2.229581088	2.418690329	0.015576494	NA	C2orf88		NO
ENSGALG00010012887	6.014190871	6.023981971	1.742683793	3.456726915	0.000546779	NA	KCNJ4	potassium inwardly rectifying channel subfamily J member 4 [Source:HGNC Symbol;Acc:HGNC:6265]	NO
ENSGALG00010013556	3.505424223	-4.2444928	2.111448318	-2.010228128	0.04440705	NA	RASL11B	RAS like family 11 member B [Source:HGNC Symbol;Acc:HGNC:23804]	NO
ENSGALG00010015468	3.405909834	5.206683334	1.851598728	2.811993363	0.004923552	NA			NO
ENSGALG00010016552	8.09969058	2.33572505	1.014404437	2.302557997	0.021303725	NA			NO
ENSGALG00010016850	3.817282221	3.376902863	1.683966471	2.005326663	0.044928136	NA	GPR83L	G protein-coupled receptor 83 [Source:NCBI gene (formerly Entrezgene);Acc:428696]	NO
ENSGALG00010017118	7.30259674	2.145024683	1.027700329	2.087208326	0.036869307	NA			NO
ENSGALG00010017260	3.569920531	4.242001639	1.783270931	2.378775746	0.01737024	NA			NO
ENSGALG00010018305	3.490374566	-3.289131866	1.610707839	-2.042041261	0.041147439	NA			NO
ENSGALG00010018332	6.839753112	-3.677758707	1.343564787	-2.737314004	0.006194314	NA			NO
ENSGALG00010018377	7.459091402	3.354101422	1.235443126	2.714897474	0.006629629	NA	RAP1GAP	RAP1 GTPase activating protein [Source:HGNC Symbol;Acc:HGNC:9858]	NO
ENSGALG00010018733	5.590749347	5.923185976	1.703506044	3.477056038	0.000506952	NA			NO
ENSGALG00010019174	3.955464871	4.397831014	1.705940234	2.577951401	0.009938798	NA			NO
ENSGALG00010019612	2.932819773	3.946484761	1.858547831	2.123423834	0.033718352	NA			NO
ENSGALG00010019694	3.638565277	-5.332821879	2.253415532	-2.3665506	0.01795472	NA			NO
ENSGALG00010020425	8.082717273	-3.204829444	1.596606751	-2.007275394	0.044720348	NA	CNTN6	contactin 6 [Source:HGNC Symbol;Acc:HGNC:2176]	NO
ENSGALG00010020642	2.897436795	3.929638047	1.958856145	2.006088123	0.044846847	NA	ANKRD2	ankyrin repeat domain 2 [Source:HGNC Symbol;Acc:HGNC:495]	NO
ENSGALG00010021871	3.700646947	5.327187163	1.900289807	2.803355121	0.005057395	NA			NO
ENSGALG00010022309	2.884253112	-4.995709494	2.388398717	-2.091656413	0.036469262	NA	WSCD2	WSC domain containing 2 [Source:HGNC Symbol;Acc:HGNC:29117]	NO
ENSGALG00010023006	4.47582796	5.602391925	1.773845124	3.15833206	0.001586747	NA			NO
ENSGALG00010024528	5.340655227	-2.839734417	1.322103074	-2.14789185	0.031722348	NA	TBX1	T-box transcription factor 1 [Source:HGNC Symbol;Acc:HGNC:11592]	NO
ENSGALG00010024529	6.81066702	2.844868812	1.239365592	2.295423424	0.02170887	NA	GRB7	growth factor receptor bound protein 7 [Source:HGNC Symbol;Acc:HGNC:4567]	NO
ENSGALG00010024891	7.709972172	-2.806787764	1.301638391	-2.156349862	0.031056357	NA	PKP1	plakophilin 1 [Source:HGNC Symbol;Acc:HGNC:9023]	NO
ENSGALG00010025344	3.38055174	-4.189326316	1.844841424	-2.270832746	0.023157105	NA			NO
ENSGALG00010025573	7.498416678	2.456155496	1.193442527	2.058042546	0.039586049	NA	CLMP	CXADR like membrane protein [Source:HGNC Symbol;Acc:HGNC:24039]	NO
ENSGALG00010026727	5.841744613	4.981050574	1.770695173	2.813048033	0.004907432	NA			NO
ENSGALG00010028133	3.965802521	5.423938382	1.814257905	2.989618161	0.002793264	NA			NO
ENSGALG00010028822	7.397373728	2.423559291	1.082018994	2.23984912	0.02510072	NA			NO
ENSGALG00010029523	7.732522506	4.4461245	1.816208634	2.448025197	0.014364161	NA	FSCN2	fascin actin-bundling protein 2, retinal [Source:NCBI gene (formerly Entrezgene);Acc:429198]	NO
ENSGALG00010030068	7.262312101	2.630209244	1.068514994	2.461555765	0.013833589	NA			NO
