# Supplementary material for: Comparative Transcriptome Analysis of Hens' Livers in Conventional Cage vs. Cage-Free Egg Production Systems
Source: Vet Med Int. 2025 Mar 21;2025:3041254. doi: 10.1155/vmi/3041254 (PMC11952924; doi:10.1155/vmi/3041254)
Supplement: Supporting Information 2 — Supporting Table S2: Gene Ontology (GO) enrichment results' table. [file 3041254.f2.xlsx]

## Sheet: Hoja1
	ONTOLOGY	ID	Description	GeneRatio	BgRatio	pvalue	p.adjust	qvalue	geneID	Count
GO:1902969	BP	GO:1902969	mitotic DNA replication	5/137	11/9059	3.158190655043e-07	0.000133354484135207	0.000128430400124704	MCM4/MCM3/MCM6/CDC45/MCM2	5
GO:0006270	BP	GO:0006270	DNA replication initiation	6/137	20/9059	3.49095508207349e-07	0.000133354484135207	0.000128430400124704	MCM4/MCM3/MCM5/MCM6/CDC45/MCM2	6
GO:0033260	BP	GO:0033260	nuclear DNA replication	5/137	16/9059	2.8092551757849e-06	0.000536567738574917	0.000516755096808855	MCM4/MCM3/MCM6/CDC45/MCM2	5
GO:0044786	BP	GO:0044786	cell cycle DNA replication	5/137	16/9059	2.8092551757849e-06	0.000536567738574917	0.000516755096808855	MCM4/MCM3/MCM6/CDC45/MCM2	5
GO:0032392	BP	GO:0032392	DNA geometric change	5/137	18/9059	5.37777771929387e-06	0.000684770362923419	0.000659485372944985	MCM4/MCM3/MCM5/MCM6/MCM2	5
GO:0032508	BP	GO:0032508	DNA duplex unwinding	5/137	18/9059	5.37777771929387e-06	0.000684770362923419	0.000659485372944985	MCM4/MCM3/MCM5/MCM6/MCM2	5
GO:0071103	BP	GO:0071103	DNA conformation change	5/137	24/9059	2.4798898305542e-05	0.00270662261506201	0.00260668119031186	MCM4/MCM3/MCM5/MCM6/MCM2	5
GO:0006260	BP	GO:0006260	DNA replication	8/137	92/9059	7.13153725976843e-05	0.00681061808307885	0.00655913755865544	RRM1/MCM4/MCM3/MCM5/POLN/MCM6/CDC45/MCM2	8
GO:0048511	BP	GO:0048511	rhythmic process	5/137	31/9059	9.10507565858195e-05	0.0077291975590629	0.00744379869631437	ID2/ENOX1/ID3/BHLHE40/CIART	5
GO:0032922	BP	GO:0032922	circadian regulation of gene expression	4/137	17/9059	0.000102252219796479	0.00781206959245101	0.00752361069870936	ID2/ID3/BHLHE40/CIART	4
GO:0006261	BP	GO:0006261	DNA-templated DNA replication	7/137	75/9059	0.000130787520044744	0.00908378775583492	0.00874837095801682	MCM4/MCM3/MCM5/POLN/MCM6/CDC45/MCM2	7
GO:0006302	BP	GO:0006302	double-strand break repair	8/137	118/9059	0.000403392049922881	0.0256826271784234	0.0247343020084293	MCM4/MCM3/MCM5/POLN/MCM6/NHEJ1/CDC45/MCM2	8
GO:0000724	BP	GO:0000724	double-strand break repair via homologous recombination	6/137	67/9059	0.000501916064181669	0.0273902766453425	0.0263788969069915	MCM4/MCM3/MCM5/MCM6/CDC45/MCM2	6
GO:0000725	BP	GO:0000725	recombinational repair	6/137	67/9059	0.000501916064181669	0.0273902766453425	0.0263788969069915	MCM4/MCM3/MCM5/MCM6/CDC45/MCM2	6
GO:0000422	BP	GO:0000422	autophagy of mitochondrion	4/137	28/9059	0.000773176836758633	0.0367857555063562	0.0354274498469868	SQSTM1/ATG13/MAP1LC3A/LOC107055991	4
GO:0007623	BP	GO:0007623	circadian rhythm	4/137	28/9059	0.000773176836758633	0.0367857555063562	0.0354274498469868	ID2/ID3/BHLHE40/CIART	4
GO:0006310	BP	GO:0006310	DNA recombination	7/137	101/9059	0.000818531208911068	0.0367857555063562	0.0354274498469868	MCM4/MCM3/MCM5/MCM6/CDC45/SYCP1/MCM2	7
GO:0017116	MF	GO:0017116	single-stranded DNA helicase activity	5/151	10/9389	2.37836395915767e-07	6.56428452727516e-05	6.13367547361714e-05	MCM4/MCM3/MCM5/MCM6/MCM2	5
GO:0003678	MF	GO:0003678	DNA helicase activity	5/151	29/9389	8.7556827017444e-05	0.00898193692115854	0.00839273282106728	MCM4/MCM3/MCM5/MCM6/MCM2	5
GO:0003697	MF	GO:0003697	single-stranded DNA binding	6/151	47/9389	9.76297491430276e-05	0.00898193692115854	0.00839273282106728	MCM4/MCM3/MCM5/MCM6/CDC45/MCM2	6
GO:0043138	MF	GO:0043138	3'-5' DNA helicase activity	3/151	10/9389	0.000450431048426867	0.0310797423414538	0.0290409491748901	MCM5/MCM6/MCM2	3
GO:0042555	CC	GO:0042555	MCM complex	5/151	10/9389	2.32989e-10	6.84527e-05	3.55e-07	MCM4/MCM3/MCM5/MCM6/MCM2	5
