# Supplementary material for: Comparative Transcriptome Analysis of Hens' Livers in Conventional Cage vs. Cage-Free Egg Production Systems
Source: Vet Med Int. 2025 Mar 21;2025:3041254. doi: 10.1155/vmi/3041254 (PMC11952924; doi:10.1155/vmi/3041254)
Supplement: Supporting Information 3 — Supporting Table S3: Kyoto Encyclopedia of Genes and Genomes (KEGG) pathway enrichment results' table. [file 3041254.f3.xlsx]

## Sheet: Hoja1
	category	subcategory	ID	Description	GeneRatio	BgRatio	pvalue	p.adjust	qvalue	geneID	Count
gga03030	Genetic Information Processing	Replication and repair	gga03030	DNA replication	5/84	31/5619	8.29042278076002e-05	0.00762718895829922	0.00706867626570065	426764/422043/418058/424295/416027	5
gga04110	Cellular Processes	Cell growth and death	gga04110	Cell cycle	9/84	146/5619	0.00029536401324411	0.013586744609229	0.0125918342488278	426764/422043/429929/418058/424295/378922/419126/416776/416027	9
gga04350	Environmental Information Processing	Signal transduction	gga04350	TGF-beta signaling pathway	6/84	104/5619	0.00440226534449899	0.105789981864822	0.0980433470371916	395852/396191/395281/419126/107049247/373912	6
gga00650	Metabolism	Carbohydrate metabolism	gga00650	Butanoate metabolism	3/84	23/5619	0.00459956442890528	0.105789981864822	0.0980433470371916	418968/396316/426992	3
gga00310	Metabolism	Amino acid metabolism	gga00310	Lysine degradation	4/84	56/5619	0.00946209580450075	0.164294695722674	0.15226396285511	417757/418968/426076/373960	4
gga00630	Metabolism	Carbohydrate metabolism	gga00630	Glyoxylate and dicarboxylate metabolism	3/84	31/5619	0.0107148714601744	0.164294695722674	0.15226396285511	418968/419158/417253	3
gga03320	Organismal Systems	Endocrine system	gga03320	PPAR signaling pathway	4/84	63/5619	0.0141857695404584	0.186441542531739	0.172789072598065	419802/100859721/396536/769087	4
gga00380	Metabolism	Amino acid metabolism	gga00380	Tryptophan metabolism	3/84	37/5619	0.0173730727473006	0.190772091581711	0.17680251050479	418968/426076/418561	3
gga00620	Metabolism	Carbohydrate metabolism	gga00620	Pyruvate metabolism	3/84	38/5619	0.01866248721995	0.190772091581711	0.17680251050479	418968/430557/419158	3
